# Supplementary material for: Global and Targeted Metabolomics for Revealing Metabolomic Alteration in Niemann-Pick Disease Type C Model Cells
Source: Metabolites. 2024 Sep 24;14(10):515. doi: 10.3390/metabo14100515 (PMC11509386; doi:10.3390/metabo14100515)
Supplement: Supplementary file 1 [file metabolites-14-00515-s001.zip]

Archive with 9 entries (9 files):
- Figures S1-S5.pptx
- Table S1.pdf
- Table S2.pdf
- Table S3.pdf
- Table S4.pdf
- Table S5.pdf
- Table S6.pdf
- Table S7.xlsx
- Table S8.pdf
