# Supplementary material for: Global and Targeted Metabolomics for Revealing Metabolomic Alteration in Niemann-Pick Disease Type C Model Cells
Source: Metabolites. 2024 Sep 24;14(10):515. doi: 10.3390/metabo14100515 (PMC11509386; doi:10.3390/metabo14100515)
Supplement: Supplementary file 1 [file metabolites-14-00515-s001.zip › Table S7.xlsx]

## Sheet: Table S7
Alignment ID	Average Rt(min)	Average Mz	Metabolite name	Adduct type	Post curation result	Fill %	MS/MS assigned	Reference RT	Reference m/z	Formula	Ontology	INCHIKEY	SMILES	Annotation tag (VS1.0)	RT matched	m/z matched	MS/MS matched	Comment	Manually modified for quantification	Manually modified for annotation	Isotope tracking parent ID	Isotope tracking weight number	Total score	RT similarity	Dot product	Reverse dot product	Fragment presence %	S/N average	Spectrum reference file name	MS1 isotopic spectrum	MS/MS spectrum	QC (cps)	WT_1 (cps)	KO1_1 (cps)	KO2_1 (cps)	WT_2 (cps)	KO1_2 (cps)	KO2_2 (cps)	WT_3 (cps)	KO1_3 (cps)	KO2_3 (cps)
0	1.663	70.065	Unknown	[M+H]+	found in higher mz's MsMs_82	1	TRUE	null	null	null	null	null	null	999	FALSE	FALSE	FALSE		FALSE	FALSE	null	null	null	null	null	null	null	4571.7	QC	70.06625:128749 71.0696:23044 72.07296:405	53.03941:84 67.04236:43 68.04929:280 70.06674:4470	128749	250439	168128	136777	172038	197359	170986	161148	194959	172421
1	1.662	70.0885	Unknown	[M+H]+		0.1	TRUE	null	null	null	null	null	null	999	FALSE	FALSE	FALSE		FALSE	FALSE	null	null	null	null	null	null	null	5835.28	KO1_2	70.08854:38025 71.09189:9752 72.09525:639	52.02037:21 53.0434:125 68.04796:150 70.06657:7571	34947	43335	40867	30532	33882	38025	33779	30337	34700	33849
2	14.205	71.0867	Unknown	[M+H]+	ion correlated with 1385; ion correlated with 2633; ion correlated with 203; found in higher mz's MsMs_1394	0.1	FALSE	null	null	null	null	null	null	999	FALSE	FALSE	FALSE		FALSE	FALSE	null	null	null	null	null	null	null	32.41	KO2_3	71.0867:1624 72.09005:0 73.09341:684		142	237	169	228	354	213	160	235	555	1624
3	1.153	72.0805	Pyrrolidine; CE30; RWRDLPDLKQPQOW-UHFFFAOYSA-N	[M+H]+		0.4	TRUE	7.706	72.0808	C4H9N	Pyrrolidines	RWRDLPDLKQPQOW-UHFFFAOYSA-N	C1CCNC1	430	TRUE	TRUE	TRUE		FALSE	FALSE	null	null	80.1	99.8	75	72.8	50	34.77	KO1_2	72.08055:4943 73.0839:910 74.08726:2081	72.07985:125	1954	3549	1715	7423	4602	4943	6202	4500	4591	7275
4	1.765	72.0807	w/o MS2:Pyrrolidine; CE0; RWRDLPDLKQPQOW-UHFFFAOYSA-N	[M+H]+		0.4	FALSE	7.706	72.0808	C4H9N	Pyrrolidines	RWRDLPDLKQPQOW-UHFFFAOYSA-N	C1CCNC1	530	TRUE	TRUE	FALSE		FALSE	FALSE	null	null	100	99.8	null	null	null	373.38	KO1_3	72.08075:14961 73.0841:1259 74.08746:1008		3276	5170	8498	13431	8640	13083	12908	8135	14961	13175
5	0.198	72.9363	Unknown	[M+H]+	found in higher mz's MsMs_72	0.2	TRUE	null	null	null	null	null	null	999	FALSE	FALSE	FALSE		FALSE	FALSE	null	null	null	null	null	null	null	16.61	KO1_3	72.93631:14868 73.93966:4383 74.94302:357	55.93224:21 55.9333:21 55.93752:42 55.93963:21 55.94069:21 55.94596:21 56.97261:21 71.92654:21 72.93439:21 72.94042:21 72.94163:21	6638	6390	6710	6760	6624	6977	7859	10576	14868	16312
6	1.246	72.9363	Unknown	[M+H]+	found in higher mz's MsMs_73; found in higher mz's MsMs_35	0.5	TRUE	null	null	null	null	null	null	999	FALSE	FALSE	FALSE		FALSE	FALSE	null	null	null	null	null	null	null	24.93	KO1_2	72.93761:9210 73.94096:3689 74.94432:477	58.03884:42	6623	9699	9680	7364	8242	9210	10172	13183	12165	8520
7	2.769	72.9365	Unknown	[M+H]+		0.1	TRUE	null	null	null	null	null	null	999	FALSE	FALSE	FALSE		FALSE	FALSE	null	null	null	null	null	null	null	6.91	KO1_3	72.93648:3964 73.93983:387 74.94319:129	53.04546:21 58.02055:42 58.0485:21 72.93334:21	1304	1324	1524	1934	1529	1999	2031	2384	3964	2297
8	0.103	74.0593	w/o MS2:1-Methylguanidine hydrochloride	[M+H]+		0.2	FALSE	null	74.06	C2H7N3	Guanidines	CHJJGSNFBQVOTG-UHFFFAOYSA-N	CN=C(N)N	530	TRUE	TRUE	FALSE		FALSE	FALSE	null	null	99.9	null	null	null	null	21.29	WT_3	74.05931:5018 75.06266:144 76.06602:48		5333	5581	5637	5615	5425	5762	4919	5018	4391	4680
9	1.782	76.022	Unknown	[M+H]+	found in higher mz's MsMs_298	0.4	FALSE	null	null	null	null	null	null	999	FALSE	FALSE	FALSE		FALSE	FALSE	null	null	null	null	null	null	null	113	KO1_2	76.02197:3764 77.02532:711 78.02868:0		2013	2115	2610	1976	2053	3764	2269	3502	3553	3367
10	12.003	80.0463	w/o MS2:Pyridine	[M+H]+	found in higher mz's MsMs_55	0.3	FALSE	0.438	80.0495	C5H5N	Pyridines and derivatives	JUJWROOIHBZHMG-UHFFFAOYSA-N	C1=CC=NC=C1	530	TRUE	TRUE	FALSE		FALSE	FALSE	null	null	98.7	99.3	null	null	null	24.57	WT_3	80.0463:2254 81.04965:2177 82.05301:256		323	361	284	315	279	307	439	2254	2141	1922
11	12.869	80.0474	w/o MS2:Pyridine	[M+H]+	ion correlated with 231; ion correlated with 179; ion correlated with 185; ion correlated with 661; found in higher mz's MsMs_57	0.1	FALSE	0.438	80.0495	C5H5N	Pyridines and derivatives	JUJWROOIHBZHMG-UHFFFAOYSA-N	C1=CC=NC=C1	530	TRUE	TRUE	FALSE		FALSE	FALSE	null	null	99.4	99.2	null	null	null	28.42	KO2_2	80.04739:2335 81.05074:1855 82.0541:286		318	410	347	325	369	364	2335	778	614	693
12	13.49	80.0488	w/o MS2:Pyridine	[M+H]+	ion correlated with 482; ion correlated with 182; ion correlated with 186; ion correlated with 230; ion correlated with 1561; ion correlated with 2006; found in higher mz's MsMs_56	0.1	FALSE	0.438	80.0495	C5H5N	Pyridines and derivatives	JUJWROOIHBZHMG-UHFFFAOYSA-N	C1=CC=NC=C1	530	TRUE	TRUE	FALSE		FALSE	FALSE	null	null	99.9	99.2	null	null	null	38.4	KO1_2	80.04878:2594 81.05213:3362 82.05549:202		535	596	549	466	506	2594	723	658	771	444
13	1.452	80.9477	Unknown	[M+H]+	found in higher mz's MsMs_2155; found in higher mz's MsMs_1877; found in higher mz's MsMs_1874; found in higher mz's MsMs_1643; found in higher mz's MsMs_1624; found in higher mz's MsMs_638; found in higher mz's MsMs_363; found in higher mz's MsMs_356	1	TRUE	null	null	null	null	null	null	999	FALSE	FALSE	FALSE		FALSE	FALSE	null	null	null	null	null	null	null	54.95	QC	80.94807:15753 81.95142:0 82.95478:5272	53.03601:21	15753	14173	12894	22075	16047	18184	22222	17201	15663	19416
14	0.134	81.9351	Unknown	[M+H]+	ion correlated with 42; ion correlated with 103; found in higher mz's MsMs_103	0.4	TRUE	null	null	null	null	null	null	999	FALSE	FALSE	FALSE		FALSE	FALSE	null	null	null	null	null	null	null	43.94	KO1_2	81.93644:4253 82.93979:360 83.94315:476	55.93757:21 61.48761:21 67.03983:21	3819	3173	3665	3971	4391	4253	4623	5852	8339	8593
15	1.251	81.9364	Unknown	[M+H-H2O]+	ion correlated with 102; adduct linked to 47_[M+H]+	0.5	FALSE	null	null	null	null	null	null	999	FALSE	FALSE	FALSE		FALSE	FALSE	null	null	null	null	null	null	null	28.27	WT_3	81.9364:3156 82.93975:273 83.94311:375		1933	2787	2872	1589	2563	3075	2988	3156	2626	2041
16	1.475	82.9423	Unknown	[M+H]+	found in higher mz's MsMs_638; found in higher mz's MsMs_1643; found in higher mz's MsMs_1624; found in higher mz's MsMs_1877; found in higher mz's MsMs_363; found in higher mz's MsMs_2155; found in higher mz's MsMs_1874	0.5	FALSE	null	null	null	null	null	null	999	FALSE	FALSE	FALSE		FALSE	FALSE	null	null	null	null	null	null	null	114.33	KO2_2	82.94225:7968 83.9456:0 84.94896:108		4624	4910	4502	7473	5341	6494	7968	6583	5226	6308
17	0.114	82.9964	w/o MS2:4-Methylpyrazole	[M+H]+		0.1	FALSE	null	83	C4H6N2	Pyrazoles	RIKMMFOAQPJVMX-UHFFFAOYSA-N	CC1=CNN=C1	530	TRUE	TRUE	FALSE		FALSE	FALSE	null	null	98.4	null	null	null	null	17.46	KO2_3	82.99643:2962 83.99978:390 85.00314:276		1426	1367	1257	1455	1536	1493	1618	1876	3003	2962
18	1.608	83.0583	w/o MS2:2-Methylimidazole	[M+H]+		0.4	FALSE	0.469	83.0604	C4H6N2	Imidazoles	LXBGSDVWAMZHDD-UHFFFAOYSA-N	CC1=NC=CN1	530	TRUE	TRUE	FALSE		FALSE	FALSE	null	null	99.4	100	null	null	null	18.17	KO1_3	83.05827:2112 84.06162:25534 85.06498:1368		153	2240	1704	1006	1274	1522	1095	1633	2112	1321
19	3.105	84.0401	Unknown	[M+H]+	found in higher mz's MsMs_898	0.2	FALSE	null	null	null	null	null	null	999	FALSE	FALSE	FALSE		FALSE	FALSE	null	null	null	null	null	null	null	17.51	KO1_3	84.04008:1975 85.04343:249 86.04679:0		901	1556	1060	921	681	903	812	707	1975	1809
20	1.562	84.0438	Unknown	[M+H]+	found in higher mz's MsMs_121; found in higher mz's MsMs_202	0.9	TRUE	null	null	null	null	null	null	999	FALSE	FALSE	FALSE		FALSE	FALSE	null	null	null	null	null	null	null	313.16	QC	84.04404:23367 85.04739:2279 86.05075:1080	56.04752:87 56.04963:301 84.04201:85	23367	28565	29105	13549	31101	23442	10726	24388	21518	8848
21	1.288	84.0802	Unknown	[M+H]+	ion correlated with 125; ion correlated with 336; found in higher mz's MsMs_125; found in higher mz's MsMs_200	0.2	TRUE	null	null	null	null	null	null	999	FALSE	FALSE	FALSE		FALSE	FALSE	null	null	null	null	null	null	null	65.14	KO2_2	84.0787:4804 85.08205:529 86.08541:138	56.05058:84 69.05879:84 84.08329:63	2256	2157	3468	4485	2014	4271	4804	2476	4328	6069
22	1.769	85.0252	Unknown	[M+H]+	found in higher mz's MsMs_387; found in higher mz's MsMs_444	0.5	FALSE	null	null	null	null	null	null	999	FALSE	FALSE	FALSE		FALSE	FALSE	null	null	null	null	null	null	null	18.91	KO1_3	85.02519:3450 86.02854:342 87.0319:1025		438	2557	1349	1902	2176	3091	1482	1718	3450	1748
23	1.56	86.0591	w/o MS2:Methacrylamide	[M+H]+		0.3	FALSE	2.806	86.06	C4H7NO	Primary carboxylic acid amides	FQPSGWSUVKBHSU-UHFFFAOYSA-N	CC(=C)C(N)=O	530	TRUE	TRUE	FALSE		FALSE	FALSE	null	null	99.9	100	null	null	null	37.33	KO1_3	86.0591:2946 87.06245:3733 88.06581:187		808	947	1739	800	819	1829	875	783	2946	1042
24	12.824	86.0941	w/o MS2:Piperidine	[M+H]+	ion correlated with 484; ion correlated with 762; ion correlated with 1521; ion correlated with 85; ion correlated with 123; ion correlated with 231; ion correlated with 561; ion correlated with 957; ion correlated with 1630; ion correlated with 1633; ion correlated with 1768; ion correlated with 3037; ion correlated with 133; ion correlated with 175; ion correlated with 179; ion correlated with …	0.1	FALSE	0.387	86.0964	C5H11N	Piperidines	NQRYJNQNLNOLGT-UHFFFAOYSA-N	C1CCNCC1	530	TRUE	TRUE	FALSE		FALSE	FALSE	null	null	99.4	99.2	null	null	null	28.51	KO2_2	86.09412:1525 87.09747:441 88.10083:385		87	78	102	85	71	82	1525	234	139	124
25	2.488	86.0943	w/o MS2:Piperidine	[M+H]+		0.5	TRUE	0.387	86.0964	C5H11N	Piperidines	NQRYJNQNLNOLGT-UHFFFAOYSA-N	C1CCNCC1	530	TRUE	TRUE	FALSE		FALSE	FALSE	null	null	99.4	100	null	null	null	105.63	KO2_3	86.09426:6738 87.09761:574 88.10097:64	56.05052:167 57.05892:84 68.05015:21	1990	2205	4167	4773	2100	4883	5014	3127	4438	6738
26	1.543	86.0943	w/o MS2:Piperidine	[M+H]+		0.2	FALSE	0.387	86.0964	C5H11N	Piperidines	NQRYJNQNLNOLGT-UHFFFAOYSA-N	C1CCNCC1	530	TRUE	TRUE	FALSE		FALSE	FALSE	null	null	99.5	100	null	null	null	22.59	WT_3	86.09431:1202 87.09766:0 88.10102:0		1504	1615	1458	1309	1525	921	1083	1202	1041	942
27	13.468	86.0955	w/o MS2:Piperidine	[M+H]+	ion correlated with 1170; ion correlated with 1401; ion correlated with 1498; ion correlated with 1852; ion correlated with 81; ion correlated with 1979; ion correlated with 482; ion correlated with 562; ion correlated with 1520; ion correlated with 1767; ion correlated with 3039; ion correlated with 174; ion correlated with 1211; ion correlated with 1555; ion correlated with 86; ion correlated w…	0.1	FALSE	0.387	86.0964	C5H11N	Piperidines	NQRYJNQNLNOLGT-UHFFFAOYSA-N	C1CCNCC1	530	TRUE	TRUE	FALSE		FALSE	FALSE	null	null	99.9	99.1	null	null	null	43.67	KO1_2	86.09547:1796 87.09882:505 88.10218:112		159	175	105	114	161	1796	154	132	265	146
28	3.316	86.0957	w/o MS2:Piperidine	[M+H]+	found in higher mz's MsMs_136	0.5	TRUE	0.387	86.0964	C5H11N	Piperidines	NQRYJNQNLNOLGT-UHFFFAOYSA-N	C1CCNCC1	530	TRUE	TRUE	FALSE		FALSE	FALSE	null	null	99.9	100	null	null	null	349.81	KO2_3	86.09566:29079 87.09901:1870 88.10237:218	56.05064:455 57.06011:224 70.06183:63	5545	8731	18120	20367	10759	20097	18979	13952	19755	29079
29	11.501	86.0971	w/o MS2:Piperidine	[M+H]+	ion correlated with 84; ion correlated with 124; ion correlated with 3038	0.1	FALSE	null	86.0969	C5H11N	Piperidines	NQRYJNQNLNOLGT-UHFFFAOYSA-N	C(C1)CCNC1	530	TRUE	TRUE	FALSE		FALSE	FALSE	null	null	100	null	null	null	null	19.96	KO2_3	86.09711:1264 87.10046:645 88.10382:270		75	82	78	74	91	77	99	95	189	1264
30	12.323	86.0983	w/o MS2:Piperidine	[M+H]+	ion correlated with 1522; ion correlated with 83; ion correlated with 135; ion correlated with 180; ion correlated with 188; ion correlated with 228; ion correlated with 266; ion correlated with 390; ion correlated with 564; ion correlated with 1556; ion correlated with 1769; ion correlated with 194; ion correlated with 446; ion correlated with 660; ion correlated with 2008; similar chromatogram …	0.1	FALSE	null	86.0969	C5H11N	Piperidines	NQRYJNQNLNOLGT-UHFFFAOYSA-N	C(C1)CCNC1	530	TRUE	TRUE	FALSE		FALSE	FALSE	null	null	99.8	null	null	null	null	27.64	WT_3	86.09829:1465 87.10164:393 88.105:197		80	85	88	88	113	83	156	1465	194	78
31	1.575	87.0453	w/o MS2:DIACETYL	[M+H]+		0.3	FALSE	18.632	87.0445	C4H6O2	Alpha-diketones	QSJXEFYPDANLFS-UHFFFAOYSA-N	CC(=O)C(=O)C	530	TRUE	TRUE	FALSE		FALSE	FALSE	null	null	99.9	98.6	null	null	null	31.68	KO1_3	87.04529:3120 88.04864:187 89.052:0		768	1563	1868	1211	1112	2429	984	1369	3120	1571
32	0.17	87.9244	Unknown	[M+H]+	ion correlated with 5	0.2	TRUE	null	null	null	null	null	null	999	FALSE	FALSE	FALSE		FALSE	FALSE	null	null	null	null	null	null	null	16.65	WT_3	87.9231:9634 88.92645:4878 89.92981:734	56.05059:84	7194	6143	5461	6694	7050	6823	6737	9634	12127	13985
33	1.237	87.9244	Unknown	[M+H-H2O]+	adduct linked to 53_[M+H]+; adduct linked to 102_[M+NH4]+	0.4	TRUE	null	null	null	null	null	null	999	FALSE	FALSE	FALSE		FALSE	FALSE	null	null	null	null	null	null	null	14.88	KO1_2	87.92315:4741 88.9265:4363 89.92986:1034	56.05155:21 72.49741:21 76.48435:21 76.98387:21 76.98882:21 81.93943:21 82.93777:21 83.94347:21 88.02019:21	3991	5223	5326	3071	4310	4741	4979	5736	4567	3930
34	1.762	88.0211	Unknown	[M+H-H2O]+	adduct linked to 104_[M+NH4]+	0.1	FALSE	null	null	null	null	null	null	999	FALSE	FALSE	FALSE		FALSE	FALSE	null	null	null	null	null	null	null	10.83	KO1_3	88.02113:5105 89.02448:0 90.02784:1440		570	632	1325	1339	527	1115	924	857	5105	1211
35	1.251	88.9318	Unknown	[M+H]+		0.4	TRUE	null	null	null	null	null	null	999	FALSE	FALSE	FALSE		FALSE	FALSE	null	null	null	null	null	null	null	25.19	WT_3	88.9318:6095 89.93515:1579 90.93851:1913	59.03544:21 72.93437:42	2834	4387	4382	2998	3764	4258	5083	6095	5488	3757
36	1.637	90.0536	w/o MS2:Lactamide	[M+H]+	found in higher mz's MsMs_131	0.7	TRUE	1.656	90.0548	C3H7NO2	Secondary alcohols	SXQFCVDSOLSHOQ-UHFFFAOYSA-N	N=C(O)C(O)C	530	TRUE	TRUE	FALSE		FALSE	FALSE	null	null	99.8	100	null	null	null	508.37	WT_1	90.05357:18445 91.05692:432 92.06028:144	57.06016:21 59.01393:42 59.01827:21	5545	18445	9065	4920	11355	10150	5293	11619	10375	8057
37	1.337	90.9761	Unknown	[M+H]+		0.5	FALSE	null	null	null	null	null	null	999	FALSE	FALSE	FALSE		FALSE	FALSE	null	null	null	null	null	null	null	29.89	KO2_2	90.97607:5694 91.97942:59 92.98278:50		5796	5595	4858	5909	5536	5101	5694	5302	4334	3700
38	6.864	94.0633	Aniline	[M+H]+	ion correlated with 59	0.1	TRUE	null	94.0657	C6H7N	Aniline and substituted anilines	PAYRUJLWNCNPSJ-UHFFFAOYSA-N	Nc(c1)cccc1	430	TRUE	TRUE	TRUE		FALSE	FALSE	null	null	82	null	63.3	75	100	34.73	KO1_3	94.06326:1925 95.06661:703 96.06997:344	78.03771:42 94.05974:42 94.06522:146	186	155	158	115	150	133	164	126	1925	161
39	13.967	95.0478	w/o MS2:SORBATE	[M+H]+	found in higher mz's MsMs_260	0.1	FALSE	null	95.0486	C6H8O2	Medium-chain fatty acids	WSWCOQWTEOXDQX-UHFFFAOYSA-N	CC=CC=CC(=O)O	530	TRUE	TRUE	FALSE		FALSE	FALSE	null	null	99.9	null	null	null	null	18.94	KO2_3	95.04783:1660 96.05118:182 97.05454:0		243	868	619	229	1465	275	288	139	70	1660
40	1.479	96.9195	Unknown	[M+H]+		0.5	FALSE	null	null	null	null	null	null	999	FALSE	FALSE	FALSE		FALSE	FALSE	null	null	null	null	null	null	null	27.42	KO1_3	96.9198:5186 97.92315:64 98.92651:2363		4400	4986	4907	5171	4419	5067	5357	4081	5186	5794
41	0.204	96.9586	Unknown	[M+H]+		0.1	FALSE	null	null	null	null	null	null	999	FALSE	FALSE	FALSE		FALSE	FALSE	null	null	null	null	null	null	null	5.56	KO2_3	96.95862:5365 97.96197:10532 98.96533:2242		2861	2868	2809	3031	2579	2673	2935	3609	4686	5365
42	0.131	97.9661	Unknown	[M+H]+		0.2	TRUE	null	null	null	null	null	null	999	FALSE	FALSE	FALSE		FALSE	FALSE	null	null	null	null	null	null	null	23.33	WT_3	97.96758:7375 98.97093:1892 99.97429:849	55.93652:104 56.9439:214	4216	3741	3594	3618	4217	4392	5142	7375	10510	10949
43	1.248	97.9675	Unknown	[M+H]+		0.5	TRUE	null	null	null	null	null	null	999	FALSE	FALSE	FALSE		FALSE	FALSE	null	null	null	null	null	null	null	31.45	KO1_2	97.96761:6419 98.97096:753 99.97432:2048	53.94049:21 55.93447:84 56.94289:167 70.94124:42	4187	6419	6455	4368	5001	6419	6935	9015	8455	5866
44	1.685	98.064	Unknown	[M+H]+		0.1	FALSE	null	null	null	null	null	null	999	FALSE	FALSE	FALSE		FALSE	FALSE	null	null	null	null	null	null	null	8.37	KO1_2	98.06402:1217 99.06737:1441 100.07073:1634		666	171	1124	842	900	1217	876	868	975	1066
45	1.479	98.9182	Unknown	[M+H]+		0.4	FALSE	null	null	null	null	null	null	999	FALSE	FALSE	FALSE		FALSE	FALSE	null	null	null	null	null	null	null	11.2	KO2_3	98.91822:2218 99.92157:0 100.92493:138		1927	2005	1791	2031	1915	1969	1955	1578	1950	2218
46	1.885	98.9787	w/o MS2:Ortophosphate	[M+H]+		0.1	FALSE	0.658	98.9842	H3O4P	Non-metal phosphates	NBIIXXVUZAFLBC-UHFFFAOYSA-N	OP(=O)(O)O	530	TRUE	TRUE	FALSE		FALSE	FALSE	null	null	96.3	100	null	null	null	10.19	KO2_2	98.97874:2151 99.98209:0 100.98545:0		4139	944	931	897	2421	2355	2151	885	1741	604
47	1.241	99.9473	Unknown	[M+H]+	adduct linked to 15_[M+H-H2O]+	0.3	FALSE	null	null	null	null	null	null	999	FALSE	FALSE	FALSE		FALSE	FALSE	null	null	null	null	null	null	null	25.44	KO1_3	99.94727:3286 100.95062:1310 101.95398:275		1279	1817	1583	1940	1598	1966	1909	2594	3286	1870
48	3.858	101.02	Unknown	[M+H]+		0.1	FALSE	null	null	null	null	null	null	999	FALSE	FALSE	FALSE		FALSE	FALSE	null	null	null	null	null	null	null	11.59	KO2_3	101.01987:1189 102.02322:72 103.02658:72		491	984	981	1038	685	1016	908	849	1129	1189
49	3.016	101.021	Unknown	[M+H]+		0.2	FALSE	null	null	null	null	null	null	999	FALSE	FALSE	FALSE		FALSE	FALSE	null	null	null	null	null	null	null	13.8	KO1_2	101.02125:1415 102.0246:147 103.02796:84		319	767	995	1042	708	1415	1343	1110	489	111
50	1.707	101.062	w/o MS2:5-VALEROLACTONE	[M+H]+		0.1	FALSE	3.902	101.06	C5H8O2	Delta valerolactones	OZJPLYNZGCXSJM-UHFFFAOYSA-N	C1CCOC(=O)C1	530	TRUE	TRUE	FALSE		FALSE	FALSE	null	null	99.3	100	null	null	null	24.19	KO1_2	101.06242:1862 102.06577:726 103.06913:726		275	2277	999	479	1060	1862	565	1366	860	686
51	1.596	102.055	w/o MS2:1-AMINOCYCLOPROPANE-1-CARBOXYLATE	[M+H]+		0.5	FALSE	5.592	102.055	C4H7NO2	Alpha amino acids	PAJPWUMXBYXFCZ-UHFFFAOYSA-N	C1CC1(C(=O)O)N	530	TRUE	TRUE	FALSE		FALSE	FALSE	null	null	100	99.9	null	null	null	81.17	WT_3	102.05537:5223 103.05872:795 104.06208:803		4089	5749	6000	3035	5050	4906	2204	5223	4045	1975
52	1.505	104.106	Choline	[M]+	found in higher mz's MsMs_754; found in higher mz's MsMs_835	1	TRUE	null	104.108	C5H14NO	Cholines	OEYIOHPDSNJKLS-UHFFFAOYSA-N	OCC[N+1](C)(C)C	430	TRUE	TRUE	TRUE		FALSE	FALSE	null	null	80.8	null	64.6	68.1	100	820.7	QC	104.10465:19661 105.108:1746 106.11136:150	57.06128:44 58.06578:609 59.07255:63 60.08249:1302 87.04987:22 104.10252:325	19661	24651	24593	27696	18876	20922	33345	21887	26915	33804
53	1.237	105.933	Unknown	[M+H]+	adduct linked to 33_[M+H-H2O]+	0.5	TRUE	null	null	null	null	null	null	999	FALSE	FALSE	FALSE		FALSE	FALSE	null	null	null	null	null	null	null	21.38	KO1_2	105.93277:5455 106.93612:1416 107.93948:394	55.93658:235 71.92903:42	4233	5203	4566	5508	4478	5455	5190	7594	8503	5141
54	14.054	107.049	w/o MS2:BENZALDEHYDE	[M+H]+		0.1	FALSE	null	107.05	C7H6O	Benzoyl derivatives	HUMNYLRZRPPJDN-UHFFFAOYSA-N	C1=CC=C(C=C1)C=O	530	TRUE	TRUE	FALSE		FALSE	FALSE	null	null	99.8	null	null	null	null	22.22	KO2_2	107.04881:2378 108.05216:0 109.05552:677		2470	2440	5178	3676	2675	1662	2378	809	641	632
55	11.999	107.059	w/o MS2:BENZALDEHYDE	[M+H]+	ion correlated with 421; similar chromatogram in higher mz_2005	0.3	TRUE	null	107.05	C7H6O	Benzoyl derivatives	HUMNYLRZRPPJDN-UHFFFAOYSA-N	C1=CC=C(C=C1)C=O	530	TRUE	TRUE	FALSE		FALSE	FALSE	null	null	90.8	null	null	null	null	61.45	KO1_3	107.05878:9390 108.06213:6957 109.06549:2369	50.01415:21 51.02844:83 53.04028:372 63.0223:104 66.03359:42 80.04311:93 80.05068:1377 80.2339:21 90.03269:64 91.05479:83 107.05227:65 107.05957:259	679	556	462	515	471	657	585	9290	9390	8091
56	13.507	107.059	w/o MS2:BENZALDEHYDE	[M+H]+		0.2	TRUE	null	107.05	C7H6O	Benzoyl derivatives	HUMNYLRZRPPJDN-UHFFFAOYSA-N	C1=CC=C(C=C1)C=O	530	TRUE	TRUE	FALSE		FALSE	FALSE	null	null	90.8	null	null	null	null	66.51	KO1_2	107.05878:11867 108.06213:9508 109.06549:6190	51.02839:43 53.04125:508 63.02671:167 77.0434:42 79.8045:47 80.04932:1530 90.02856:42 91.05197:42 106.05552:43 107.06087:354	425	357	434	449	478	11867	1512	1364	660	3771
57	12.869	107.06	w/o MS2:BENZALDEHYDE	[M+H]+	ion correlated with 393; ion correlated with 1633; ion correlated with 185; ion correlated with 420	0.1	TRUE	null	107.05	C7H6O	Benzoyl derivatives	HUMNYLRZRPPJDN-UHFFFAOYSA-N	C1=CC=C(C=C1)C=O	530	TRUE	TRUE	FALSE		FALSE	FALSE	null	null	88	null	null	null	null	83.37	KO2_2	107.06013:9130 108.06348:7278 109.06684:3570	51.02621:63 52.02521:43 53.04006:378 63.02319:167 64.01878:63 71.92759:21 78.02761:43 80.05044:1295 90.02709:42 90.03111:104 106.05251:65 107.05786:331	490	522	807	818	986	552	9130	2571	1300	1265
58	13.071	108.065	Unknown	[M+H]+		0.1	FALSE	null	null	null	null	null	null	999	FALSE	FALSE	FALSE		FALSE	FALSE	null	null	null	null	null	null	null	17.38	KO2_2	108.06453:3326 109.06788:3933 110.07124:277		1093	976	1057	994	1128	1215	3326	1757	1129	1248
59	6.864	108.078	w/o MS2:N-Methylaniline	[M+H]+	ion correlated with 38	0.1	TRUE	0.476	108.081	C7H9N	Phenylalkylamines	AFBPFSWMIHJQDM-UHFFFAOYSA-N	CNC1=CC=CC=C1	530	TRUE	TRUE	FALSE		FALSE	FALSE	null	null	76.8	99.8	null	null	null	8.83	KO1_3	108.07771:1845 109.08106:1373 110.08442:371	56.94169:21 65.03594:63 67.05941:63 72.93437:104 77.03594:42 78.0427:42 81.05389:42 92.04733:42 93.0549:125 107.06968:42 108.07542:170	294	296	260	314	327	268	330	334	1845	381
60	13.207	109.072	w/o MS2:BENZYL ALCOHOL	[M+H]+		0.1	FALSE	null	109.07	C7H8O	Benzyl alcohols	WVDDGKGOMKODPV-UHFFFAOYSA-N	C1=CC=C(C=C1)CO	530	TRUE	TRUE	FALSE		FALSE	FALSE	null	null	99.5	null	null	null	null	17.59	KO2_2	109.07206:5969 110.07541:416 111.07877:642		2675	2784	5410	988	6121	3282	5969	2211	1467	1268
61	11.592	109.075	w/o MS2:BENZYL ALCOHOL	[M+H]+		0.1	FALSE	null	109.07	C7H8O	Benzyl alcohols	WVDDGKGOMKODPV-UHFFFAOYSA-N	C1=CC=C(C=C1)CO	530	TRUE	TRUE	FALSE		FALSE	FALSE	null	null	96.9	null	null	null	null	9.37	KO2_3	109.07499:3520 110.07834:501 111.0817:120		587	522	520	410	450	554	1307	2507	2403	3520
62	13.436	111.077	Unknown	[M+H]+	ion correlated with 1803; ion correlated with 340; ion correlated with 1967	0.1	FALSE	null	null	null	null	null	null	999	FALSE	FALSE	FALSE		FALSE	FALSE	null	null	null	null	null	null	null	29.53	KO2_2	111.07705:1736 112.0804:140 113.08376:364		167	117	113	111	140	147	1736	532	198	221
63	12.815	111.079	Unknown	[M+H]+	similar chromatogram in higher mz_314; similar chromatogram in higher mz_582	0.3	FALSE	null	null	null	null	null	null	999	FALSE	FALSE	FALSE		FALSE	FALSE	null	null	null	null	null	null	null	19.17	WT_3	111.07861:1510 112.08196:120 113.08532:280		111	124	120	106	106	138	180	1510	1406	1503
64	2.613	112.048	Pyrrole-2-carboxylic acid	[M+H]+	found in higher mz's MsMs_1867	0.5	TRUE	5.663	112.051	C5H5NO2	Pyrrole 2-carboxylic acids	WRHZVMBBRYBTKZ-UHFFFAOYSA-N	O=C(O)C1=CC=CN1	430	TRUE	TRUE	TRUE		FALSE	FALSE	null	null	88.4	100	93.5	83.2	50	116.7	KO2_3	112.049:4277 113.05235:378 114.05571:0	52.01619:63 68.01058:63 69.04348:63 69.05052:21 95.01761:172 95.02311:282 112.04816:146	68	355	257	4465	3032	6744	5492	4702	6306	4277
65	1.755	112.048	w/o MS2:Cytosine	[M+H]+		0.5	FALSE	4.72	112.05	C4H5N3O	Pyrimidones	OPTASPLRGRRNAP-UHFFFAOYSA-N	NC(C=1)=NC(=O)NC1	530	TRUE	TRUE	FALSE		FALSE	FALSE	null	null	99.4	100	null	null	null	309.15	KO1_3	112.04778:14251 113.05113:1259 114.05449:504		3266	7613	10712	8342	6772	12638	7355	7804	14251	8160
66	1.482	112.893	Unknown	[M+H]+		0.5	FALSE	null	null	null	null	null	null	999	FALSE	FALSE	FALSE		FALSE	FALSE	null	null	null	null	null	null	null	22.45	KO1_3	112.89344:4771 113.89679:0 114.90015:2928		3643	4879	5635	3407	2964	4005	3136	2315	4771	4625
67	4.049	113.033	w/o MS2:Uracil	[M+H]+		0.3	FALSE	2.432	113.034	C4H4N2O2	Pyrimidones	ISAKRJDGNUQOIC-UHFFFAOYSA-N	OC1=NC=CC(O)=N1	530	TRUE	TRUE	FALSE		FALSE	FALSE	null	null	100	100	null	null	null	20.21	KO1_2	113.03291:1407 114.03626:88 115.03962:205		643	1506	1100	939	1083	1407	1217	1357	1387	1216
68	3.089	113.033	w/o MS2:Uracil	[M+H]+	found in higher mz's MsMs_1201	0.4	FALSE	2.432	113.034	C4H4N2O2	Pyrimidones	ISAKRJDGNUQOIC-UHFFFAOYSA-N	OC1=NC=CC(O)=N1	530	TRUE	TRUE	FALSE		FALSE	FALSE	null	null	100	100	null	null	null	14.44	KO1_3	113.03297:3650 114.03632:332 115.03968:83		112	200	2272	1617	1060	2686	1964	787	3650	1339
69	13.625	113.055	w/o MS2:1,2-Cyclohexanedione	[M+H]+	ion correlated with 126; ion correlated with 1716; ion correlated with 1653; ion correlated with 665; ion correlated with 1841	0.1	FALSE	5.772	113.054	C6H8O2	Cyclic ketones	OILAIQUEIWYQPH-UHFFFAOYSA-N	O=C1C(=O)CCCC1	530	TRUE	TRUE	FALSE		FALSE	FALSE	null	null	99.7	99.7	null	null	null	8.85	KO1_2	113.0554:1770 114.05875:67 115.06211:335		448	272	114	119	174	1770	348	210	67	135
70	13.765	113.129	Unknown	[M+H]+	ion correlated with 1631; ion correlated with 1544; similar chromatogram in higher mz_205; similar chromatogram in higher mz_2079; similar chromatogram in higher mz_1613; similar chromatogram in higher mz_2652; similar chromatogram in higher mz_1974	0.3	FALSE	null	null	null	null	null	null	999	FALSE	FALSE	FALSE		FALSE	FALSE	null	null	null	null	null	null	null	62.58	KO2_3	113.12866:3290 114.13201:683 115.13537:0		30	66	29	33	67	45	1912	76	2919	3290
71	14.647	113.13	Unknown	[M+H]+	similar chromatogram in higher mz_1108; similar chromatogram in higher mz_243; similar chromatogram in higher mz_2327; similar chromatogram in higher mz_1383; similar chromatogram in higher mz_1008; similar chromatogram in higher mz_2653	0.5	FALSE	null	null	null	null	null	null	999	FALSE	FALSE	FALSE		FALSE	FALSE	null	null	null	null	null	null	null	72.44	KO2_3	113.1302:6451 114.13355:684 115.13691:0		119	59	156	206	577	1553	2628	2583	6065	6451
72	0.204	113.962	w/o MS2:beta-cyano-L-alanine	[M+H]+		0.2	TRUE	null	113.95	C4H6N2O2	Alpha amino acids	BXRLWGXPSRYJDZ-VKHMYHEASA-N	C(C#N)C(C(=O)O)N	530	TRUE	TRUE	FALSE		FALSE	FALSE	null	null	83.1	null	null	null	null	23.1	KO2_3	113.96216:17855 114.96551:1776 115.96887:833	55.05636:43 55.93541:456 57.64365:44 72.71516:60 72.938:5516 100.93671:42	8123	7750	7334	8028	8074	8304	9028	12046	16901	17855
73	1.246	113.962	w/o MS2:beta-cyano-L-alanine	[M+H]+		0.5	TRUE	null	113.95	C4H6N2O2	Alpha amino acids	BXRLWGXPSRYJDZ-VKHMYHEASA-N	C(C#N)C(C(=O)O)N	530	TRUE	TRUE	FALSE		FALSE	FALSE	null	null	83.1	null	null	null	null	56.47	KO1_3	113.96216:16823 114.96551:1119 115.96887:753	54.94849:42 55.93642:195 57.93761:22 72.93676:4107 113.95982:64	8030	11695	10902	9998	9411	10837	11645	15901	16823	9566
74	1.655	114.063	w/o MS2:Creatinine	[M+H]+		0.5	FALSE	0.428	114.066	C4H7N3O	Alpha amino acids and derivatives	DDRJAANPRJIHGJ-UHFFFAOYSA-N	N=C1N=C(O)CN1C	530	TRUE	TRUE	FALSE		FALSE	FALSE	null	null	99.2	100	null	null	null	32.21	WT_3	114.06343:3279 115.06678:1265 116.07014:62252		388	5619	1782	1668	3864	3092	1854	3279	2908	2857
75	13.67	114.089	w/o MS2:Creatinine,anhydrous	[M+H]+	ion correlated with 1653; ion correlated with 1067; similar chromatogram in higher mz_1841; similar chromatogram in higher mz_1640	0.1	FALSE	null	114.08	C4H7N3O	Alpha amino acids and derivatives	DDRJAANPRJIHGJ-UHFFFAOYSA-N	CN1CC(=O)N=C1N	530	TRUE	TRUE	FALSE		FALSE	FALSE	null	null	90.9	null	null	null	null	23.06	KO1_2	114.08873:1816 115.09208:395 116.09544:99		388	396	336	331	414	1816	834	453	320	349
76	12.253	114.089	w/o MS2:Creatinine,anhydrous	[M+H]+	ion correlated with 410	0.3	FALSE	null	114.08	C4H7N3O	Alpha amino acids and derivatives	DDRJAANPRJIHGJ-UHFFFAOYSA-N	CN1CC(=O)N=C1N	530	TRUE	TRUE	FALSE		FALSE	FALSE	null	null	90.5	null	null	null	null	21.39	WT_3	114.08896:2233 115.09231:409 116.09567:189		333	294	317	357	327	335	306	2233	1814	1490
77	13.116	114.09	w/o MS2:Creatinine,anhydrous	[M+H]+	ion correlated with 1651; ion correlated with 666; ion correlated with 655; ion correlated with 1843	0.1	FALSE	null	114.08	C4H7N3O	Alpha amino acids and derivatives	DDRJAANPRJIHGJ-UHFFFAOYSA-N	CN1CC(=O)N=C1N	530	TRUE	TRUE	FALSE		FALSE	FALSE	null	null	87.5	null	null	null	null	27.06	KO2_2	114.09032:2368 115.09367:510 116.09703:170		337	282	268	261	286	294	2368	457	432	516
78	1.482	114.892	Unknown	[M+H]+		0.5	FALSE	null	null	null	null	null	null	999	FALSE	FALSE	FALSE		FALSE	FALSE	null	null	null	null	null	null	null	31.57	KO1_3	114.89236:2204 115.89571:28 116.89907:252		1595	2485	2448	1491	1328	1713	1223	1125	2204	2049
79	1.689	115.719	Unknown	[M+H]+		0.2	FALSE	null	null	null	null	null	null	999	FALSE	FALSE	FALSE		FALSE	FALSE	null	null	null	null	null	null	null	254.73	KO1_3	115.7185:1325 116.72185:294 117.72521:129		195	1771	1025	807	1297	925	977	1006	1325	897
80	2.045	115.952	Unknown	[M+H-H2O]+	similar chromatogram in higher mz_395; found in higher mz's MsMs_395; adduct linked to 139_[M+H]+	0.3	FALSE	null	null	null	null	null	null	999	FALSE	FALSE	FALSE		FALSE	FALSE	null	null	null	null	null	null	null	14	KO1_3	115.95232:1359 116.95567:550 117.95903:165		930	1254	1363	755	1018	1053	1260	918	1359	1299
81	13.422	116.068	w/o MS2:Proline	[M+H]+	ion correlated with 3102; ion correlated with 3105; ion correlated with 860; ion correlated with 1421; ion correlated with 1577; ion correlated with 1019; ion correlated with 1408; ion correlated with 1603; ion correlated with 1674; ion correlated with 1752; ion correlated with 2615; ion correlated with 2960; ion correlated with 1170; ion correlated with 1498; ion correlated with 1852; ion correl…	0.1	FALSE	null	116.07	C5H9NO2	Proline and derivatives	ONIBWKKTOPOVIA-BYPYZUCNSA-N	O=C(O)C1NCCC1	530	TRUE	TRUE	FALSE		FALSE	FALSE	null	null	99.4	null	null	null	null	16.3	KO1_2	116.06776:1467 117.07111:396 118.07447:793		137	178	127	165	129	1467	143	127	82	62
82	1.663	116.07	Proline	[M+H]+		1	TRUE	4.268	116.071	C5H9NO2	Proline and derivatives	ONIBWKKTOPOVIA-UHFFFAOYSA-N	C1CC(NC1)C(=O)O	430	TRUE	TRUE	TRUE		FALSE	FALSE	null	null	90.9	100	86.6	79.3	100	4132	KO2_1	116.07111:121209 117.07446:8485 118.07782:3419	53.04024:63 68.04904:1071 69.85398:398 70.06531:63428 71.26012:129 80.04806:21 98.07291:43 116.06843:542	108683	235250	137656	121209	136097	180263	161241	129885	172655	159085
83	12.312	118.062	w/o MS2:GUANIDINOACETATE	[M+H]+	ion correlated with 480; ion correlated with 135; ion correlated with 180; ion correlated with 188; ion correlated with 266; ion correlated with 390; ion correlated with 564; ion correlated with 1556; ion correlated with 30; ion correlated with 1769; ion correlated with 194; ion correlated with 446; ion correlated with 660; ion correlated with 2008; found in higher mz's MsMs_188; found in higher …	0.1	FALSE	null	118.062	C3H7N3O2	Alpha amino acids and derivatives	BPMFZUMJYQTVII-UHFFFAOYSA-N	C(C(=O)O)N=C(N)N	530	TRUE	TRUE	FALSE		FALSE	FALSE	null	null	100	null	null	null	null	14.38	WT_3	118.06237:1148 119.06572:650 120.06908:156		107	130	131	151	141	145	197	1148	179	154
84	11.456	118.062	w/o MS2:GUANIDINOACETATE	[M+H]+	ion correlated with 861; ion correlated with 1978; ion correlated with 124; ion correlated with 29; similar chromatogram in higher mz_187; found in higher mz's MsMs_187; similar chromatogram in higher mz_267	0.1	FALSE	null	118.062	C3H7N3O2	Alpha amino acids and derivatives	BPMFZUMJYQTVII-UHFFFAOYSA-N	C(C(=O)O)N=C(N)N	530	TRUE	TRUE	FALSE		FALSE	FALSE	null	null	100	null	null	null	null	17.75	KO2_3	118.06238:1564 119.06573:1096 120.06909:137		136	137	120	170	187	150	152	124	188	1564
85	12.824	118.064	w/o MS2:Norvaline	[M+H]+	ion correlated with 602; ion correlated with 484; ion correlated with 762; ion correlated with 24; ion correlated with 123; ion correlated with 231; ion correlated with 561; ion correlated with 957; ion correlated with 1633; ion correlated with 1768; ion correlated with 3037; ion correlated with 133; ion correlated with 179; ion correlated with 185; ion correlated with 193; ion correlated with 26…	0.1	FALSE	0.982	118.064	C5H11NO2	L-alpha-amino acids	SNDPXSYFESPGGJ-BYPYZUCNSA-N	O=C(O)C(N)CCC	530	TRUE	TRUE	FALSE		FALSE	FALSE	null	null	100	99.3	null	null	null	23.73	KO2_2	118.06366:1662 119.06701:605 120.07037:440		153	168	167	211	180	150	1662	236	199	188
86	13.468	118.065	w/o MS2:indole	[M+H]+	ion correlated with 1498; ion correlated with 1852; ion correlated with 482; ion correlated with 562; ion correlated with 1520; ion correlated with 3039; ion correlated with 27; ion correlated with 132; ion correlated with 182; ion correlated with 186; ion correlated with 192; ion correlated with 230; ion correlated with 268; ion correlated with 490; ion correlated with 122; ion correlated with 1…	0.1	FALSE	null	118.065	C8H7N	Indoles	SIKJAQJRHWYJAI-UHFFFAOYSA-N	C1=CC=C2C(=C1)C=CN2	530	TRUE	TRUE	FALSE		FALSE	FALSE	null	null	100	null	null	null	null	31.93	KO1_2	118.06521:2008 119.06856:281 120.07192:506		331	275	294	330	294	2008	245	177	107	142
87	1.601	118.084	BETAINE	[M+H]+		0.9	TRUE	null	118.087	C5H11NO2	Alpha amino acids	KWIUHFFTVRNATP-UHFFFAOYSA-N	C[N+](C)(C)CC(=O)[O-]	430	TRUE	TRUE	TRUE		FALSE	FALSE	null	null	94.7	null	90.7	91.8	100	277.46	KO1_3	118.08388:17178 119.08723:972 120.09059:841	56.05484:21 57.89154:92 58.06565:2311 59.07458:720 103.06371:43 118.08456:407	13598	22660	18289	8728	14614	17289	12560	14464	17178	10483
88	1.818	119.04	w/o MS2:Succinic acid	[M+H]+	found in higher mz's MsMs_157	0.2	FALSE	4.463	119.034	C4H6O4	Dicarboxylic acids and derivatives	KDYFGRWQOYBRFD-UHFFFAOYSA-N	O=C(O)CCC(=O)O	530	TRUE	TRUE	FALSE		FALSE	FALSE	null	null	95.8	100	null	null	null	24.75	KO2_3	119.03996:1575 120.04331:305 121.04667:305		331	720	1325	721	448	1245	939	788	1074	1575
89	3.464	119.048	w/o MS2:Benzimidazole	[M+H]+		0.2	TRUE	4.419	119.06	C7H6N2	Benzimidazoles	HYZJCKYKOHLVJF-UHFFFAOYSA-N	N1C=NC2=C1C=CC=C2	530	TRUE	TRUE	FALSE		FALSE	FALSE	null	null	76.8	100	null	null	null	27.54	KO2_3	119.04754:2332 120.05089:280 121.05425:588	65.03952:63 119.05592:63	706	776	1740	1632	920	1967	1748	1177	2145	2332
90	14.557	119.083	w/o MS2:beta-N-Methylaminoalanine	[M+H]+	ion correlated with 1428; found in higher mz's MsMs_1538; similar chromatogram in higher mz_1681; found in higher mz's MsMs_1539	0.2	FALSE	9.324	119.082	C4H10N2O2	Alpha amino acids	UJVHVMNGOZXSOZ-VKHMYHEASA-N	O=C(O)C(N)CNC	530	TRUE	TRUE	FALSE		FALSE	FALSE	null	null	99.8	99.9	null	null	null	44.63	KO2_2	119.08317:2290 120.08652:0 121.08988:304		482	615	549	561	321	1667	2290	330	150	128
91	13.854	119.09	w/o MS2:L-Valine	[M+H]+	ion correlated with 617; ion correlated with 208; ion correlated with 1523; ion correlated with 1427; found in higher mz's MsMs_1539	0.2	FALSE	5.474	119.09	C5H11NO2	Valine and derivatives	KZSNJWFQEVHDMF-BYPYZUCNSA-N	CC(C)[C@H](N)C(O)=O	530	TRUE	TRUE	FALSE		FALSE	FALSE	null	null	100	99.6	null	null	null	38.3	KO1_3	119.08957:2618 120.09292:676 121.09628:338		185	138	170	166	164	243	410	307	2618	1538
92	13.581	120.052	w/o MS2:1H-Benzotriazole	[M+H]+		0.2	FALSE	3.167	120.056	C6H5N3	Benzotriazoles	QRUDEWIWKLJBPS-UHFFFAOYSA-N	N1N=NC2=CC=CC=C12	530	TRUE	TRUE	FALSE		FALSE	FALSE	null	null	98.7	99.5	null	null	null	19.03	KO2_2	120.05231:1277 121.05566:469 122.05902:0		150	173	121	121	164	1185	1277	97	70	39
93	12.491	120.052	w/o MS2:1H-Benzotriazole	[M+H]+	ion correlated with 741; similar chromatogram in higher mz_741; similar chromatogram in higher mz_743	0.2	FALSE	3.167	120.056	C6H5N3	Benzotriazoles	QRUDEWIWKLJBPS-UHFFFAOYSA-N	N1N=NC2=CC=CC=C12	530	TRUE	TRUE	FALSE		FALSE	FALSE	null	null	98.7	99.6	null	null	null	15.09	KO1_3	120.05241:2449 121.05576:392 122.05912:84		96	76	118	119	82	79	110	169	2449	1505
94	12.925	120.077	w/o MS2:CYCLOSERINE	[M+H]+	ion correlated with 661; ion correlated with 303; ion correlated with 1040	0.1	FALSE	null	120.077	C3H6N2O2	Alpha amino acids and derivatives	DYDCUQKUCUHJBH-UWTATZPHSA-N	OC1=NOCC1N	530	TRUE	TRUE	FALSE		FALSE	FALSE	null	null	100	null	null	null	null	38.34	KO2_2	120.07675:2850 121.0801:1398 122.08346:216		108	128	104	80	74	140	2850	256	136	120
95	12.044	120.078	w/o MS2:CYCLOSERINE	[M+H]+	ion correlated with 301	0.3	FALSE	null	120.077	C3H6N2O2	Alpha amino acids and derivatives	DYDCUQKUCUHJBH-UWTATZPHSA-N	OC1=NOCC1N	530	TRUE	TRUE	FALSE		FALSE	FALSE	null	null	99.7	null	null	null	null	24.17	KO2_3	120.07835:2668 121.0817:944 122.08506:94		104	128	114	110	83	95	104	1721	1868	2668
96	9.478	120.08	w/o MS2:PHENYLETHANOLAMINE	[M+H]+		0.2	TRUE	null	120.08	C8H11NO	Aralkylamines	ULSIYEODSMZIPX-UHFFFAOYSA-N	NCC(O)C1=CC=CC=C1	530	TRUE	TRUE	FALSE		FALSE	FALSE	null	null	100	null	null	null	null	204.33	KO2_2	120.0799:22745 121.08325:2793 122.08661:271	51.02231:125 65.03596:83 75.02492:47 77.03842:1939 80.04929:42 84.92793:43 91.04658:44 91.05466:418 93.06713:125 102.04727:134 103.05212:1200 118.05989:83 119.0712:85 120.08373:234	5624	14539	11328	11669	5960	15544	22745	13489	277	194
97	8.843	120.08	w/o MS2:PHENYLETHANOLAMINE	[M+H]+	found in higher mz's MsMs_254	0.2	TRUE	null	120.08	C8H11NO	Aralkylamines	ULSIYEODSMZIPX-UHFFFAOYSA-N	NCC(O)C1=CC=CC=C1	530	TRUE	TRUE	FALSE		FALSE	FALSE	null	null	100	null	null	null	null	111.78	KO2_3	120.07992:28440 121.08327:3383 122.08663:370	51.02345:191 60.94103:21 65.04064:104 77.03854:2422 80.04942:42 90.77886:44 91.05342:559 93.07132:104 102.03882:63 102.04452:104 102.09158:91 103.05366:1686 117.05602:21 119.07281:127 120.07607:234	2907	8350	6911	8120	2911	11762	12026	8710	19079	28440
98	13.513	120.081	w/o MS2:Indoline	[M+H]+	ion correlated with 27; ion correlated with 86; ion correlated with 132; ion correlated with 182; ion correlated with 186; ion correlated with 192; ion correlated with 230; ion correlated with 268; ion correlated with 490; ion correlated with 761; ion correlated with 122; ion correlated with 2006; ion correlated with 2403; ion correlated with 302; ion correlated with 297; ion correlated with 1039…	0.1	FALSE	0.424	120.081	C8H9N	Indolines	LPAGFVYQRIESJQ-UHFFFAOYSA-N	C1CC2=CC=CC=C2N1	530	TRUE	TRUE	FALSE		FALSE	FALSE	null	null	100	99.1	null	null	null	34.74	KO1_2	120.08131:1839 121.08466:525 122.08802:150		308	406	170	184	155	1839	198	136	150	118
99	14.425	121.024	Unknown	[M+H]+		0.3	FALSE	null	null	null	null	null	null	999	FALSE	FALSE	FALSE		FALSE	FALSE	null	null	null	null	null	null	null	26.37	KO2_3	121.02354:2734 122.02689:342 123.03025:0		185	95	95	159	408	643	1346	470	1906	2734
100	1.65	122.065	w/o MS2:Benzamide	[M+H]+		0.2	FALSE	1.266	122.06	C7H7NO	Benzamides	KXDAEFPNCMNJSK-UHFFFAOYSA-N	N=C(O)C=1C=CC=CC1	530	TRUE	TRUE	FALSE		FALSE	FALSE	null	null	97.5	100	null	null	null	35.45	KO2_3	122.06483:1884 123.06818:1020 124.07154:240		283	951	463	1003	261	1657	1664	486	1229	1884
101	13.848	122.066	w/o MS2:Benzamide	[M+H]+	ion correlated with 617; ion correlated with 2462; ion correlated with 682; ion correlated with 1523; found in higher mz's MsMs_2079	0.2	FALSE	1.266	122.06	C7H7NO	Benzamides	KXDAEFPNCMNJSK-UHFFFAOYSA-N	N=C(O)C=1C=CC=CC1	530	TRUE	TRUE	FALSE		FALSE	FALSE	null	null	95.9	99.2	null	null	null	34.83	KO2_3	122.0661:2264 123.06945:1368 124.07281:342		183	156	91	176	193	125	138	116	2022	2264
102	1.243	122.962	Unknown	[M+NH4]+	ion correlated with 15; adduct linked to 33_[M+H-H2O]+	0.4	FALSE	null	null	null	null	null	null	999	FALSE	FALSE	FALSE		FALSE	FALSE	null	null	null	null	null	null	null	17.05	WT_3	122.96159:3146 123.96494:328 124.9683:688		1915	2785	2941	1556	2359	2798	2868	3146	2638	1690
103	0.134	122.963	Unknown	[M+H]+	ion correlated with 42; ion correlated with 14	0.4	TRUE	null	null	null	null	null	null	999	FALSE	FALSE	FALSE		FALSE	FALSE	null	null	null	null	null	null	null	21.65	KO1_2	122.96162:4220 123.96497:336 124.96833:696	55.05536:42 55.93757:150 69.93897:21 78.03902:21 80.05819:21 81.93826:857 95.06312:42 108.0769:21 109.93816:84	3476	3163	3479	4054	4267	4220	4420	5971	8297	8964
104	1.778	123.043	w/o MS2:4-Hydroxybenzaldehyde	[M+NH4]+	adduct linked to 34_[M+H-H2O]+	0.5	FALSE	1.064	123.044	C7H6O2	Hydroxybenzaldehydes	RGHHSNMVTDWUBI-UHFFFAOYSA-N	O=CC1=CC=C(O)C=C1	530	TRUE	TRUE	FALSE		FALSE	FALSE	null	null	100	100	null	null	null	17.89	KO1_3	123.04318:4162 124.04653:0 125.04989:0		1665	2498	2254	2209	2409	3157	2991	2735	4162	3341
105	6.614	123.052	Niacinamide	[M+H]+		0.1	TRUE	null	123.056	C6H6N2O	Nicotinamides	DFPAKSUCGFBDDF-UHFFFAOYSA-N	NC(=O)c(c1)cncc1	430	TRUE	TRUE	TRUE		FALSE	FALSE	null	null	87.5	null	85.5	87.5	60	25.34	KO1_3	123.05239:7119 124.05574:737 125.0591:158	52.03048:21 53.04023:146 78.03278:337 78.06021:45 80.04809:841 109.94411:63 123.05159:191	2342	4148	2646	4017	1794	3491	3509	3321	7119	8466
106	3.103	123.052	Nicotinamide	[M+H]+		0.5	TRUE	null	123.056	C6H6N2O	Nicotinamides	DFPAKSUCGFBDDF-UHFFFAOYSA-N	NC(=O)c(c1)cncc1	430	TRUE	TRUE	TRUE		FALSE	FALSE	null	null	91.7	null	87.6	91	80	38.75	KO2_2	123.05563:4582 124.05898:716 125.06234:358	53.03936:84 78.03291:146 78.04038:107 80.05074:333 96.047:42 123.04851:63	1810	2446	3497	4246	4305	4546	4582	4343	5267	4298
107	13.66	123.076	w/o MS2:1-PHENYLETHANOL	[M+H]+	similar chromatogram in higher mz_427	0.1	FALSE	null	123.08	C8H10O	Benzene and substituted derivatives	WAPNOHKVXSQRPX-UHFFFAOYSA-N	CC(O)C1=CC=CC=C1	530	TRUE	TRUE	FALSE		FALSE	FALSE	null	null	97.9	null	null	null	null	15.51	WT_3	123.07593:2001 124.07928:246 125.08264:369		182	193	336	392	488	374	1087	2001	410	608
108	13.25	124.038	w/o MS2:Nicotinic acid	[M+H]+		0.1	FALSE	3.98	124.038	C6H5NO2	Pyridinecarboxylic acids	PVNIIMVLHYAWGP-UHFFFAOYSA-N	O=C(O)C=1C=NC=CC1	530	TRUE	TRUE	FALSE		FALSE	FALSE	null	null	99.9	99.6	null	null	null	24.28	KO1_2	124.03756:1491 125.04091:135 126.04427:179		1332	566	279	292	358	1491	242	186	231	147
109	1.41	124.937	Unknown	[M+H-H2O]+	ion correlated with 2556; ion correlated with 2521; similar chromatogram in higher mz_249; adduct linked to 173_[M+H]+; found in higher mz's MsMs_173; similar chromatogram in higher mz_670; similar chromatogram in higher mz_1865; similar chromatogram in higher mz_1562; similar chromatogram in higher mz_2614; similar chromatogram in higher mz_316; similar chromatogram in higher mz_868; similar chr…	0.2	FALSE	null	null	null	null	null	null	999	FALSE	FALSE	FALSE		FALSE	FALSE	null	null	null	null	null	null	null	17.68	KO1_2	124.93673:1197 125.94008:0 126.94344:0		503	1049	703	825	894	1197	964	807	910	1195
110	1.548	125.003	w/o MS2:Minoxidil	[M+H]+		0.2	FALSE	null	125	C9H15N5O	Dialkylarylamines	ZFMITUMMTDLWHR-UHFFFAOYSA-N	Nc(c1)n(=O)c(N)nc1N(C2)CCCC2	530	TRUE	TRUE	FALSE		FALSE	FALSE	null	null	98.7	null	null	null	null	23.86	WT_3	125.0033:1681 126.00665:134 127.01001:0		354	1911	2310	1637	2591	974	1456	1681	1070	526
111	12.161	128.948	Unknown	[M+H]+		0.1	TRUE	null	null	null	null	null	null	999	FALSE	FALSE	FALSE		FALSE	FALSE	null	null	null	null	null	null	null	6.72	KO2_2	128.94753:15974 129.95088:1041 130.95424:1720	55.93644:3507 56.94383:63 71.9301:260 72.93558:84 87.92493:63 96.95785:259 128.94991:42	7081	6293	4525	4655	4797	7344	15974	6312	2498	2138
112	3.031	128.948	Unknown	[M+H]+		0.2	TRUE	null	null	null	null	null	null	999	FALSE	FALSE	FALSE		FALSE	FALSE	null	null	null	null	null	null	null	4.87	WT_3	128.9462:4266 129.94955:576 130.95291:993	55.93762:564 71.92543:63 96.95934:104	3186	2421	2774	2912	2718	2905	2994	4266	4619	3256
113	2.322	128.948	Unknown	[M+H]+		0.1	TRUE	null	null	null	null	null	null	999	FALSE	FALSE	FALSE		FALSE	FALSE	null	null	null	null	null	null	null	4.71	KO1_3	128.94772:4358 129.95107:472 130.95443:691	55.93554:304	3385	2524	3129	2892	3235	2657	3381	3881	4358	3094
114	13.181	128.949	Unknown	[M+H]+		0.1	TRUE	null	null	null	null	null	null	999	FALSE	FALSE	FALSE		FALSE	FALSE	null	null	null	null	null	null	null	49.54	KO1_2	128.94911:15139 129.95246:944 130.95582:944	55.9353:2799 68.94492:21 71.93121:125 72.9379:63 96.95914:251	15470	14258	8271	14246	13504	15139	1720	730	537	439
115	0.28	128.949	Unknown	[M+H]+		0.3	TRUE	null	null	null	null	null	null	999	FALSE	FALSE	FALSE		FALSE	FALSE	null	null	null	null	null	null	null	39.58	KO1_2	128.94919:15189 129.95254:1017 130.9559:657	55.93652:2621 69.07639:21 71.93017:169 72.93925:64 87.93027:21 96.96205:146	14760	13173	13891	14376	13813	15189	14655	17835	21451	24142
116	3.407	128.949	Unknown	[M+H]+		0.1	TRUE	null	null	null	null	null	null	999	FALSE	FALSE	FALSE		FALSE	FALSE	null	null	null	null	null	null	null	7.75	WT_3	128.9492:5608 129.95255:629 130.95591:1471	55.93657:739 71.93023:84 96.95797:63	4264	3863	4396	3990	4454	3686	3866	5608	5177	4186
117	1.215	128.949	Unknown	[M+H]+		0.2	TRUE	null	null	null	null	null	null	999	FALSE	FALSE	FALSE		FALSE	FALSE	null	null	null	null	null	null	null	27.88	KO2_2	128.94897:9598 129.95232:1101 130.95568:1343	55.93641:1225 56.94378:42 71.93123:84 84.08056:84 87.96585:21 128.9449:63	9269	10175	10147	9484	9133	9613	9598	11430	11938	11077
118	1.609	129.063	w/o MS2:5,6-Dihydro-5-methyluracil	[M+H]+		0.5	FALSE	1.571	129.066	C5H8N2O2	Hydropyrimidines	NBAKTGXDIBVZOO-UHFFFAOYSA-N	OC=1N=C(O)C(C)CN1	530	TRUE	TRUE	FALSE		FALSE	FALSE	null	null	98.6	100	null	null	null	42.3	KO1_3	129.0631:4718 130.06645:23007 131.06981:821		2138	5245	3397	1868	3019	2948	2432	3560	4718	3095
119	3.164	130.048	5-OXO-L-PROLINE	[M+H]+	found in higher mz's MsMs_898; found in higher mz's MsMs_1201	0.4	TRUE	null	130.05	C5H7NO3	Alpha amino acids and derivatives	ODHCTXKNWHHXJC-VKHMYHEASA-N	C1CC(=O)N[C@@H]1C(=O)O	430	TRUE	TRUE	TRUE		FALSE	FALSE	null	null	86.8	null	75.3	92.6	75	36.9	WT_3	130.04631:5155 131.04966:497 132.05302:253	56.05065:146 56.9397:42 59.93478:21 72.9562:43 84.04324:349 88.93381:42 130.05832:42	2396	4587	2596	4178	4947	2454	3877	5155	4780	5506
120	1.907	130.048	5-OXO-L-PROLINE	[M+H]+		0.2	TRUE	null	130.05	C5H7NO3	Alpha amino acids and derivatives	ODHCTXKNWHHXJC-VKHMYHEASA-N	C1CC(=O)N[C@@H]1C(=O)O	430	TRUE	TRUE	TRUE		FALSE	FALSE	null	null	83.4	null	83.5	77.7	50	49.28	WT_3	130.04634:5904 131.04969:599 132.05305:1568	56.05067:146 70.07014:63 71.92666:43 84.04327:672	4728	8761	5239	6141	4705	8121	4559	5904	5276	5828
121	1.562	130.049	5-OXO-L-PROLINE	[M+H]+		0.9	TRUE	null	130.05	C5H7NO3	Alpha amino acids and derivatives	ODHCTXKNWHHXJC-VKHMYHEASA-N	C1CC(=O)N[C@@H]1C(=O)O	430	TRUE	TRUE	TRUE		FALSE	FALSE	null	null	92.1	null	86.2	87.4	100	351.53	KO1_1	130.04674:24188 131.05009:2229 132.05345:222	55.01787:44 56.05079:592 57.06133:21 74.02728:50 84.04478:2532 130.04585:42	18794	22520	24188	11276	24796	17911	8481	19177	18676	7850
122	13.479	130.062	w/o MS2:Indole-3-carbinol	[M+H]+	ion correlated with 562; ion correlated with 1520; ion correlated with 27; ion correlated with 86; ion correlated with 132; ion correlated with 182; ion correlated with 186; ion correlated with 192; ion correlated with 230; ion correlated with 268; ion correlated with 490; ion correlated with 761; ion correlated with 958; ion correlated with 1561; ion correlated with 2006; ion correlated with 240…	0.1	FALSE	null	130.065	C9H9NO	3-alkylindoles	IVYPNXXAYMYVSP-UHFFFAOYSA-N	C1=CC=C2C(=C1)C(=CN2)CO	530	TRUE	TRUE	FALSE		FALSE	FALSE	null	null	99.3	null	null	null	null	25.03	KO1_2	130.06216:1769 131.06551:528 132.06887:3102		261	309	168	248	202	1769	515	213	381	278
123	12.824	130.064	w/o MS2:Indole-3-carbinol	[M+H]+	ion correlated with 484; ion correlated with 85; ion correlated with 231; ion correlated with 561; ion correlated with 133; ion correlated with 179; ion correlated with 185; ion correlated with 265; ion correlated with 491; ion correlated with 661	0.1	FALSE	null	130.065	C9H9NO	3-alkylindoles	IVYPNXXAYMYVSP-UHFFFAOYSA-N	C1=CC=C2C(=C1)C(=CN2)CO	530	TRUE	TRUE	FALSE		FALSE	FALSE	null	null	99.9	null	null	null	null	13.35	KO2_2	130.06377:1869 131.06712:55 132.07048:3089		164	146	128	163	161	183	1869	383	424	296
124	11.49	130.064	w/o MS2:Indole-3-carbinol	[M+H]+	ion correlated with 84	0.1	FALSE	null	130.065	C9H9NO	3-alkylindoles	IVYPNXXAYMYVSP-UHFFFAOYSA-N	C1=CC=C2C(=C1)C(=CN2)CO	530	TRUE	TRUE	FALSE		FALSE	FALSE	null	null	100	null	null	null	null	14.42	KO2_3	130.06403:1582 131.06738:279 132.07074:1812		154	164	193	197	185	178	143	177	315	1582
125	1.279	130.083	Pipecolic acid	[M+H]+	ion correlated with 21	0.3	TRUE	7.382	130.085	C6H11NO2	Alpha amino acids	HXEACLLIILLPRG-UHFFFAOYSA-N	O=C(O)C1NCCCC1	430	TRUE	TRUE	TRUE		FALSE	FALSE	null	null	84.7	99.8	75.2	81	75	90.58	KO2_2	130.08472:5262 131.08807:370 132.09143:92	55.05536:42 56.05058:167 65.03601:21 71.93136:42 84.07941:688 88.93107:63	2304	2218	3510	4920	2279	4996	5262	2796	4807	6540
126	13.569	130.155	w/o MS2:1-Amino-1-cyclopentanecarboxylic acid	[M+H]+	ion correlated with 98; ion correlated with 302; ion correlated with 1039; ion correlated with 673; ion correlated with 982; ion correlated with 1696; ion correlated with 409; ion correlated with 1716; ion correlated with 1653; ion correlated with 69	0.1	FALSE	null	130.15	C6H11NO2	L-alpha-amino acids	NILQLFBWTXNUOE-UHFFFAOYSA-N	C1CCC(C1)(C(=O)O)N	530	TRUE	TRUE	FALSE		FALSE	FALSE	null	null	96.4	null	null	null	null	67.17	KO1_2	130.15543:3228 131.15878:220 132.16214:0		25	45	24	14	20	3228	201	128	204	155
127	12.992	130.155	w/o MS2:1-Amino-1-cyclopentanecarboxylic acid	[M+H]+	ion correlated with 1040; ion correlated with 1697; ion correlated with 372; ion correlated with 411	0.1	TRUE	null	130.15	C6H11NO2	L-alpha-amino acids	NILQLFBWTXNUOE-UHFFFAOYSA-N	C1CCC(C1)(C(=O)O)N	530	TRUE	TRUE	FALSE		FALSE	FALSE	null	null	96.3	null	null	null	null	76.34	KO2_2	130.15549:3922 131.15884:428 132.1622:0	57.07143:84 71.92982:21	33	19	17	12	21	19	3922	160	202	196
128	12.178	130.157	w/o MS2:1-Amino-1-cyclopentanecarboxylic acid	[M+H]+		0.3	TRUE	null	130.15	C6H11NO2	L-alpha-amino acids	NILQLFBWTXNUOE-UHFFFAOYSA-N	C1CCC(C1)(C(=O)O)N	530	TRUE	TRUE	FALSE		FALSE	FALSE	null	null	93.4	null	null	null	null	35.93	KO1_3	130.15736:2812 131.16071:296 132.16407:0	51.03974:21 53.99977:21 55.93253:21 55.93781:21 56.05505:21 56.93668:21 57.06563:21 57.06776:21 57.06882:21 57.07416:21 57.07523:21 72.93108:21 72.94193:21 77.03626:21 77.03999:21 77.0499:21 84.04086:21 84.04345:21 88.9034:21 88.90607:21 88.93402:21 97.96565:21 103.05391:21 130.06178:21 130.15033:21 130.15355:21	19	24	22	17	10	20	26	2805	2812	2511
129	1.664	131.668	Unknown	[M+H]+		0.4	FALSE	null	null	null	null	null	null	999	FALSE	FALSE	FALSE		FALSE	FALSE	null	null	null	null	null	null	null	301.44	WT_3	131.6676:1933 132.67095:0 133.67431:0		559	1960	1250	536	1027	1306	361	1933	1344	1069
130	1.226	131.928	Unknown	[M+H]+		0.1	FALSE	null	null	null	null	null	null	999	FALSE	FALSE	FALSE		FALSE	FALSE	null	null	null	null	null	null	null	24.38	WT_3	131.92819:2655 132.93154:304 133.9349:755		1603	1937	2136	1529	1971	2026	2227	2655	2558	1829
131	1.627	132.074	Creatine	[M+H]+		1	TRUE	8.029	132.077	C4H9N3O2	Alpha amino acids and derivatives	CVSVTCORWBXHQV-UHFFFAOYSA-N	O=C(O)CN(C(=N)N)C	430	TRUE	TRUE	TRUE		FALSE	FALSE	null	null	87.1	99.8	74.2	81.5	100	6483.99	KO1_1	132.07455:219693 133.0779:16925 134.08126:1501	58.0507:84 69.04372:84 72.05609:386 86.07414:125 87.05383:238 87.0749:131 90.05428:4075 90.90954:21 114.06718:146 132.06557:152 132.0753:483	135637	381510	219693	121909	264381	193489	118441	226071	200077	170806
132	13.468	132.076	w/o MS2:3-Guanidinopropionic acid	[M+H]+	ion correlated with 1170; ion correlated with 1498; ion correlated with 1852; ion correlated with 81; ion correlated with 1979; ion correlated with 482; ion correlated with 562; ion correlated with 1520; ion correlated with 1767; ion correlated with 3039; ion correlated with 1211; ion correlated with 1555; ion correlated with 27; ion correlated with 86; ion correlated with 182; ion correlated wit…	0.1	FALSE	7.395	132.076	C4H9N3O2	Guanidines	KMXXSJLYVJEBHI-UHFFFAOYSA-N	O=C(O)CCNC(=N)N	530	TRUE	TRUE	FALSE		FALSE	FALSE	null	null	99.9	99.8	null	null	null	33	KO1_2	132.07562:2470 133.07897:394 134.08233:112		99	183	54	60	73	2470	92	106	218	112
133	12.835	132.077	w/o MS2:Creatine	[M+H]+	ion correlated with 602; ion correlated with 484; ion correlated with 762; ion correlated with 1521; ion correlated with 24; ion correlated with 85; ion correlated with 123; ion correlated with 231; ion correlated with 393; ion correlated with 561; ion correlated with 957; ion correlated with 1633; ion correlated with 1768; ion correlated with 3037; ion correlated with 179; ion correlated with 18…	0.1	FALSE	null	132.077	C4H9N3O2	Alpha amino acids and derivatives	CVSVTCORWBXHQV-UHFFFAOYSA-N	OC(=O)CN(C)C(N)=N	530	TRUE	TRUE	FALSE		FALSE	FALSE	null	null	100	null	null	null	null	27.85	KO2_2	132.07724:2720 133.08059:781 134.08395:56		37	68	41	38	41	74	2720	48	117	74
134	11.612	132.079	w/o MS2:CREATINE	[M+H]+	ion correlated with 1851; ion correlated with 1989; ion correlated with 586; ion correlated with 267; ion correlated with 229; ion correlated with 563; found in higher mz's MsMs_391; found in higher mz's MsMs_229	0.2	FALSE	null	132.08	C4H9N3O2	Alpha amino acids and derivatives	CVSVTCORWBXHQV-UHFFFAOYSA-N	CN(CC(=O)O)C(=N)N	530	TRUE	TRUE	FALSE		FALSE	FALSE	null	null	99.9	null	null	null	null	35.1	KO1_3	132.07912:2444 133.08247:187 134.08583:0		44	70	48	52	56	41	34	86	2444	2290
135	12.312	132.079	w/o MS2:CREATINE	[M+H]+	ion correlated with 480; ion correlated with 1522; ion correlated with 83; ion correlated with 180; ion correlated with 188; ion correlated with 266; ion correlated with 390; ion correlated with 564; ion correlated with 1556; ion correlated with 30; ion correlated with 1769; ion correlated with 194; ion correlated with 446; ion correlated with 660; ion correlated with 2008; found in higher mz's M…	0.1	FALSE	null	132.08	C4H9N3O2	Alpha amino acids and derivatives	CVSVTCORWBXHQV-UHFFFAOYSA-N	CN(CC(=O)O)C(=N)N	530	TRUE	TRUE	FALSE		FALSE	FALSE	null	null	99.9	null	null	null	null	13.37	WT_3	132.07912:1522 133.08247:364 134.08583:78		34	47	57	45	64	58	71	1522	81	62
136	3.309	132.099	ISOLEUCINE	[M+H]+		0.5	TRUE	null	132.102	C6H13NO2	Isoleucine and derivatives	AGPKZVBTJJNPAG-WHFBIAKZSA-N	CC[C@H](C)[C@@H](C(=O)O)N	430	TRUE	TRUE	TRUE		FALSE	FALSE	null	null	85.1	null	89.4	76.5	46.2	271.03	KO2_2	132.10011:10775 133.10346:1030 134.10682:79	56.04953:63 57.05579:104 69.06466:44 69.06935:288 71.06963:21 72.93805:104 73.06348:44 86.0975:790 90.8972:64	5088	9951	10618	12186	6663	11944	10775	7964	10822	16926
137	3.699	132.1	Isoleucine	[M+H]+		0.4	TRUE	7.178	132.102	C6H13NO2	Isoleucine and derivatives	AGPKZVBTJJNPAG-WHFBIAKZSA-N	O=C(O)C(N)C(C)CC	430	TRUE	TRUE	TRUE		FALSE	FALSE	null	null	83.5	99.9	71.9	86.5	66.7	339.1	KO1_2	132.09851:13694 133.10186:1117 134.10522:58	69.06696:42 72.93679:63 86.09744:507 90.89983:63	5716	11156	9934	14600	7538	13694	12514	9420	12888	20934
138	2.909	133.031	Unknown	[M+H]+		0.2	FALSE	null	null	null	null	null	null	999	FALSE	FALSE	FALSE		FALSE	FALSE	null	null	null	null	null	null	null	24.78	KO2_3	133.0313:1851 134.03465:74 135.03801:0		115	141	1005	1096	425	1141	1038	567	1312	1851
139	2.039	133.963	Unknown	[M+H]+	found in higher mz's MsMs_395; adduct linked to 80_[M+H-H2O]+; found in higher mz's MsMs_506	0.4	FALSE	null	null	null	null	null	null	999	FALSE	FALSE	FALSE		FALSE	FALSE	null	null	null	null	null	null	null	52.18	KO1_3	133.96263:3527 134.96598:110 135.96934:165		1870	2597	3275	1752	2429	2676	2670	2367	3527	3147
140	1.746	134.025	w/o MS2:Thiazolidine-4-carboxylic acid	[M+H]+		0.2	FALSE	6.69	134.025	C4H7NO2S	L-alpha-amino acids	DZLNHFMRPBPULJ-UHFFFAOYSA-N	O=C(O)C1NCSC1	530	TRUE	TRUE	FALSE		FALSE	FALSE	null	null	100	99.9	null	null	null	92.11	KO1_3	134.02477:5579 135.02812:240 136.03148:4319		738	731	1338	1752	1038	2154	1202	760	5579	1627
141	2.087	135	w/o MS2:3-Iodotyrosine	[M+H]+		0.1	FALSE	null	135	C9H10INO3	Tyrosine and derivatives	UQTZMGFTRHFAAM-ZETCQYMHSA-N	OC(=O)[C@@H](N)Cc(c1)cc(I)c(O)c1	530	TRUE	TRUE	FALSE		FALSE	FALSE	null	null	100	null	null	null	null	20.75	KO2_2	135.00023:1563 136.00358:168 137.00694:24		142	255	284	1197	358	670	1563	460	434	1195
142	13.988	135.075	w/o MS2:Ribitol	[M+H]+		0.2	FALSE	5.026	135.07	C5H12O5	Sugar alcohols	HEBKCHPVOIAQTA-ZXFHETKHSA-N	OC([C@H]([C@H]([C@H](CO)O)O)O)	530	TRUE	TRUE	FALSE		FALSE	FALSE	null	null	97.3	99.6	null	null	null	27.24	KO1_3	135.07469:2332 136.07804:338 137.0814:676		327	284	243	257	316	319	2276	406	2332	420
143	14.484	135.077	w/o MS2:2-Deoxyribose	[M+H]+	ion correlated with 721; ion correlated with 779	0.1	FALSE	1.424	135.08	C5H10O4	Beta-hydroxy aldehydes	ASJSAQIRZKANQN-CRCLSJGQSA-N	O=CCC(O)C(O)CO	530	TRUE	TRUE	FALSE		FALSE	FALSE	null	null	99	99.2	null	null	null	52.66	KO1_2	135.07693:2245 136.08028:267 137.08364:534		456	542	534	458	504	2245	531	273	186	150
144	13.587	135.079	w/o MS2:2-Deoxyribose	[M+H]+	ion correlated with 2892; ion correlated with 1784	0.2	FALSE	1.424	135.08	C5H10O4	Beta-hydroxy aldehydes	ASJSAQIRZKANQN-CRCLSJGQSA-N	O=CCC(O)C(O)CO	530	TRUE	TRUE	FALSE		FALSE	FALSE	null	null	99.9	99.3	null	null	null	41.17	KO2_3	135.07906:4241 136.08241:1242 137.08577:622		110	99	128	98	124	301	448	440	2662	4241
145	13.775	136.058	Adenine	[M+H]+	found in higher mz's MsMs_848; found in higher mz's MsMs_696	0.6	TRUE	0.712	136.062	C5H5N5	6-aminopurines	GFFGJBXGBJISGV-UHFFFAOYSA-N	NC1=C2N=CNC2=NC=N1	430	TRUE	TRUE	TRUE		FALSE	FALSE	null	null	96.2	99.2	92	95	100	208.49	KO1_2	136.06157:24407 137.06492:3975 138.06828:688	65.01527:42 67.03033:105 82.03767:42 82.05173:21 92.02407:191 94.04033:125 109.04874:63 117.06792:45 119.034:984 136.05904:622	15609	21392	13720	32878	16329	24407	134	207	390	214
146	13.4	136.058	Adenine	[M+H]+	found in higher mz's MsMs_847; found in higher mz's MsMs_696	0.4	TRUE	0.712	136.062	C5H5N5	6-aminopurines	GFFGJBXGBJISGV-UHFFFAOYSA-N	NC1=C2N=CNC2=NC=N1	430	TRUE	TRUE	TRUE		FALSE	FALSE	null	null	95	99.3	94	95.6	85.7	175.14	KO2_2	136.0584:28750 137.06175:2398 138.06511:109	65.01524:42 67.02798:104 92.02138:237 92.04034:43 94.04034:172 109.05173:109 119.03407:1511 121.09262:43 136.04927:66 136.05914:870	8461	19676	15714	715	15083	16472	28750	258	587	212
147	12.509	136.059	Adenine	[M+H]+	found in higher mz's MsMs_846; found in higher mz's MsMs_699	0.2	TRUE	0.712	136.062	C5H5N5	6-aminopurines	GFFGJBXGBJISGV-UHFFFAOYSA-N	NC1=C2N=CNC2=NC=N1	430	TRUE	TRUE	TRUE		FALSE	FALSE	null	null	93.8	99.3	94.6	95.1	71.4	130.03	WT_3	136.05994:16845 137.06329:1628 138.06665:123	92.02576:128 94.03383:42 109.04763:64 119.03592:751 127.95816:22 136.02321:63 136.05943:323	580	709	640	660	591	694	19631	16845	559	708
148	11.877	136.06	Adenine	[M+H]+	found in higher mz's MsMs_846; found in higher mz's MsMs_698	0.3	TRUE	0.712	136.062	C5H5N5	6-aminopurines	GFFGJBXGBJISGV-UHFFFAOYSA-N	NC1=C2N=CNC2=NC=N1	430	TRUE	TRUE	TRUE		FALSE	FALSE	null	null	94.9	99.4	89.9	92.7	100	114.53	KO2_3	136.06009:36440 137.06344:3590 138.0668:235	65.01553:63 65.0383:21 67.03175:146 92.02566:212 94.03919:146 109.04601:85 117.05438:45 119.03266:1397 136.05756:887	510	695	668	659	653	699	720	14564	23267	36440
149	11.02	136.06	Adenine	[M+H]+	similar chromatogram in higher mz_697; found in higher mz's MsMs_697	0.2	TRUE	0.712	136.062	C5H5N5	6-aminopurines	GFFGJBXGBJISGV-UHFFFAOYSA-N	NC1=C2N=CNC2=NC=N1	430	TRUE	TRUE	TRUE		FALSE	FALSE	null	null	93.7	99.4	89.2	95.4	85.7	56.54	KO1_3	136.06026:16006 137.06361:1786 138.06697:161	65.01324:42 67.02942:42 77.04095:21 91.04932:63 92.02435:104 94.03924:63 109.05346:108 119.03431:767 119.29008:22 136.06265:369	616	967	992	965	877	1147	1041	789	16006	11554
150	1.775	136.07	w/o MS2:Acetanilide	[M+H]+	found in higher mz's MsMs_1160; found in higher mz's MsMs_2530; found in higher mz's MsMs_1282	0.6	FALSE	1.03	136.075	C8H9NO	Benzene and substituted derivatives	FZERHIULMFGESH-UHFFFAOYSA-N	OC(=NC=1C=CC=CC1)C	530	TRUE	TRUE	FALSE		FALSE	FALSE	null	null	96.9	100	null	null	null	87.38	KO2_3	136.06999:15150 137.07334:6492 138.0767:1710		8767	5281	11350	13181	8396	11890	10075	9051	15050	15150
151	3.363	136.072	Adenine	[M+H]+	found in higher mz's MsMs_308	0.6	TRUE	0.712	136.062	C5H5N5	6-aminopurines	GFFGJBXGBJISGV-UHFFFAOYSA-N	NC1=C2N=CNC2=NC=N1	430	TRUE	TRUE	TRUE		FALSE	FALSE	null	null	89.8	100	84.5	93.5	71.4	87.08	KO2_2	136.05859:9657 137.06194:2750 138.0653:500	91.04809:42 91.05347:84 92.0231:84 94.04756:21 109.04912:63 119.03591:388 136.05609:240	9640	14214	14454	21049	11006	16295	9657	10552	15878	20940
152	12.639	137.042	w/o MS2:Diallyl Sulfide	[M+H]+	ion correlated with 214; ion correlated with 496; ion correlated with 875; ion correlated with 1343	0.1	FALSE	null	137.04	C6H10S	Allyl sulfur compounds	UBJVUCKUDDKUJF-UHFFFAOYSA-N	S(CC=C)CC=C	530	TRUE	TRUE	FALSE		FALSE	FALSE	null	null	99.4	null	null	null	null	6.25	KO2_2	137.04166:2638 138.04501:412 139.04837:180		203	216	214	216	198	210	2638	300	261	306
153	7.245	137.043	Hypoxanthine	[M+H]+		0.3	TRUE	4.732	137.046	C5H4N4O	Hypoxanthines	FDGQSTZJBFJUBT-UHFFFAOYSA-N	OC1=NC=NC=2NC=NC12	430	TRUE	TRUE	TRUE		FALSE	FALSE	null	null	92.4	100	80.2	96.6	100	18.04	KO2_3	137.04326:5933 138.04661:551 139.04997:212	55.02916:42 55.93438:42 81.07041:63 92.02157:63 94.04053:42 107.04916:21 110.03133:104 119.03265:188 137.04225:358	3189	4605	6092	2864	3368	11095	4091	6298	13991	5933
154	2.86	137.043	Hypoxanthine	[M+H]+		0.4	TRUE	4.732	137.046	C5H4N4O	Hypoxanthines	FDGQSTZJBFJUBT-UHFFFAOYSA-N	OC1=NC=NC=2NC=NC12	430	TRUE	TRUE	TRUE		FALSE	FALSE	null	null	95.3	100	89.4	96.1	100	80.05	KO1_2	137.04329:7139 138.04664:593 139.05:0	55.0323:63 82.04177:84 94.03513:42 94.05154:43 110.03291:215 119.03121:251 119.04662:64 137.04405:496	636	1793	1941	1988	1310	7139	5161	2533	8026	65703
155	3.497	137.043	Hypoxanthine	[M+H]+		0.9	TRUE	4.732	137.046	C5H4N4O	Hypoxanthines	FDGQSTZJBFJUBT-UHFFFAOYSA-N	OC1=NC=NC=2NC=NC12	430	TRUE	TRUE	TRUE		FALSE	FALSE	null	null	93.8	100	84.6	96.3	100	255.97	WT_2	137.04323:56637 138.04658:3610 139.04994:431	55.03232:558 65.01553:104 67.03058:262 77.0137:42 82.0405:617 83.02145:84 92.0257:262 94.03239:211 94.04061:795 108.04756:21 110.03291:2063 119.02505:173 119.03584:2525 120.0142:231 120.08379:53 136.61641:52 137.04404:4677	47564	65873	81472	71994	56637	81176	80554	43684	95483	78317
156	13.341	137.045	w/o MS2:HYPOXANTHINE	[M+H]+	ion correlated with 876; ion correlated with 1341; ion correlated with 860; ion correlated with 1019; ion correlated with 2960	0.1	FALSE	3.322	137.046	C5H4N4O	Hypoxanthines	FDGQSTZJBFJUBT-UHFFFAOYSA-N	C1=NC2=C(N1)C(=O)N=CN2	530	TRUE	TRUE	FALSE		FALSE	FALSE	null	null	99.9	99.5	null	null	null	15.85	KO1_2	137.0448:2749 138.04815:205 139.05151:222		305	449	209	180	216	2749	444	246	200	154
157	1.772	137.045	Hypoxanthine	[M+H]+		1	TRUE	4.732	137.046	C5H4N4O	Hypoxanthines	FDGQSTZJBFJUBT-UHFFFAOYSA-N	OC1=NC=NC=2NC=NC12	430	TRUE	TRUE	TRUE		FALSE	FALSE	null	null	92.8	100	81	96.1	100	190	KO1_2	137.04517:43144 138.04852:2107 139.05188:0	53.01169:43 55.0315:650 56.94306:42 65.01804:104 67.02735:298 82.04074:514 83.02556:146 92.02323:257 94.04085:714 109.69583:127 110.03463:1818 118.05712:45 119.03299:2426 120.02061:295 136.62488:51 137.04427:4018	27935	23737	43259	30285	23183	43144	34827	27244	52604	34178
158	14.493	137.058	w/o MS2:2-Hydroxyacetophenone	[M+H]+		0.2	FALSE	4.364	137.06	C8H8O2	Alkyl-phenylketones	ZWVHTXAYIKBMEE-UHFFFAOYSA-N	O=C(C=1C=CC=CC1)CO	530	TRUE	TRUE	FALSE		FALSE	FALSE	null	null	99.8	99.5	null	null	null	4.19	KO2_2	137.05846:1321 138.06181:334 139.06517:334		1419	1531	1335	390	1641	150	1321	598	1306	86
159	11.326	137.06	w/o MS2:Adenine	[M+H]+	ion correlated with 2072; ion correlated with 1342	0.2	FALSE	5.518	137.06	C5H5N5	6-aminopurines	GFFGJBXGBJISGV-UHFFFAOYSA-N	C1=NC2=C(N1)C(=NC=N2)N	530	TRUE	TRUE	FALSE		FALSE	FALSE	null	null	100	99.8	null	null	null	5.04	KO2_3	137.05981:2221 138.06316:245 139.06652:175		271	374	351	342	308	435	373	307	2037	2221
160	3.62	138.045	w/o MS2:Trigonelline	[M+H]+		0.1	FALSE	null	138.049	C7H7NO2	Alkaloids and derivatives	WWNNZCOKKKDOPX-UHFFFAOYSA-N	O=C([O-])C1=CC=C[N+](=C1)C	530	TRUE	TRUE	FALSE		FALSE	FALSE	null	null	97.4	null	null	null	null	116.08	KO1_2	138.04478:7537 139.04813:673 140.05149:232		2479	4026	5816	4132	3148	7537	5556	4222	7291	5074
161	1.672	138.05	w/o MS2:Anthranilate	[M+H]+		0.6	TRUE	22.647	138.05	C7H7NO2	Aminobenzoic acids	RWZYAGGXGHYGMB-UHFFFAOYSA-N	OC(=O)c(c1)c(N)ccc1	530	TRUE	TRUE	FALSE		FALSE	FALSE	null	null	100	97.8	null	null	null	148.32	WT_1	138.04997:12115 139.05332:474 140.05668:632	93.05236:21	2679	12115	5046	5863	5801	9350	7037	8352	9947	10460
162	1.472	138.907	Unknown	[M+H]+	found in higher mz's MsMs_1643; found in higher mz's MsMs_1624; found in higher mz's MsMs_1877; found in higher mz's MsMs_2155; found in higher mz's MsMs_1874	0.5	FALSE	null	null	null	null	null	null	999	FALSE	FALSE	FALSE		FALSE	FALSE	null	null	null	null	null	null	null	38.29	KO2_2	138.90656:2195 139.90991:0 140.91327:1668		1051	405	821	1673	1436	1684	2195	1514	1177	1439
163	1.271	139.96	Unknown	[M+H]+		0.1	FALSE	null	null	null	null	null	null	999	FALSE	FALSE	FALSE		FALSE	FALSE	null	null	null	null	null	null	null	18.21	KO1_3	139.96022:1542 140.96357:651 141.96693:32797		20	901	890	698	748	904	997	1302	1542	815
164	1.62	140.064	w/o MS2:BETAINE	[M+H]+		0.3	FALSE	1.278	140.068	C5H11NO2	Alpha amino acids	KWIUHFFTVRNATP-UHFFFAOYSA-N	C[N+](C)(C)CC(=O)[O-]	530	TRUE	TRUE	FALSE		FALSE	FALSE	null	null	97.9	100	null	null	null	42.98	KO2_3	140.06377:2880 141.06712:332 142.07048:400		158	1049	647	447	333	1236	783	967	1909	2880
165	1.476	140.9	Unknown	[M+H]+	ion correlated with 1676; ion correlated with 2323; ion correlated with 1944; found in higher mz's MsMs_1643; found in higher mz's MsMs_1624; found in higher mz's MsMs_1877; found in higher mz's MsMs_1874	0.3	FALSE	null	null	null	null	null	null	999	FALSE	FALSE	FALSE		FALSE	FALSE	null	null	null	null	null	null	null	19.84	KO2_2	140.89995:1454 141.9033:0 142.90666:432		691	563	536	1049	845	1017	1454	1035	723	1048
166	3.026	141.954	Unknown	[M+H]+		0.2	TRUE	null	null	null	null	null	null	999	FALSE	FALSE	FALSE		FALSE	FALSE	null	null	null	null	null	null	null	5.94	WT_3	141.95447:3941 142.95782:765 143.96118:663	55.93332:63 56.94493:422 73.95172:21 97.98493:21 100.93394:63	2007	1352	1892	2020	1979	2032	2089	3941	4670	3255
167	2.363	141.954	Unknown	[M+H]+		0.3	TRUE	null	null	null	null	null	null	999	FALSE	FALSE	FALSE		FALSE	FALSE	null	null	null	null	null	null	null	4.66	WT_3	141.95436:2933 142.95771:504 143.96107:504	56.94279:125 97.96532:42	1253	1351	1771	1342	1438	1772	1858	2933	3561	2977
168	0.182	141.956	Unknown	[M+H]+		0.3	TRUE	null	null	null	null	null	null	999	FALSE	FALSE	FALSE		FALSE	FALSE	null	null	null	null	null	null	null	12.06	WT_3	141.95613:15328 142.95948:1554 143.96284:530	54.95487:42 55.93546:259 56.9439:2462 72.93565:209 83.94099:42 84.93321:43 97.96818:304 100.93253:216	8650	7403	8084	8344	8758	9289	10662	15328	22349	23347
169	1.23	141.956	Unknown	[M+H]+		0.9	TRUE	null	null	null	null	null	null	999	FALSE	FALSE	FALSE		FALSE	FALSE	null	null	null	null	null	null	null	67.05	WT_1	141.9561:19529 142.95945:1592 143.96281:370	55.93541:237 56.94385:2006 71.92414:29 72.93801:104 97.96255:195 97.96674:325 100.9325:192	12372	19529	18190	15543	15178	19821	20998	29420	28418	16753
170	11.981	141.956	Unknown	[M+H]+		0.1	TRUE	null	null	null	null	null	null	999	FALSE	FALSE	FALSE		FALSE	FALSE	null	null	null	null	null	null	null	11.44	WT_3	141.95612:8832 142.95947:1115 143.96283:554	53.94661:43 55.93436:260 56.94385:1810 72.93439:63 87.91962:43 97.9681:325 100.93103:216	7976	7635	3935	3961	4538	8608	17109	8832	2000	1776
171	3.407	141.956	Unknown	[M+H]+		0.1	TRUE	null	null	null	null	null	null	999	FALSE	FALSE	FALSE		FALSE	FALSE	null	null	null	null	null	null	null	5.41	WT_3	141.95612:5694 142.95947:557 143.96283:456	55.93352:104 56.9398:186 56.9462:644 72.93822:104 83.93597:21 97.9697:146	2382	2439	3370	2913	3303	2922	3162	5694	5708	4470
172	1.776	142.028	w/o MS2:2-AMINOETHYL DIHYDROGEN PHOSPHATE	[M+H]+	found in higher mz's MsMs_907	0.4	FALSE	null	142.027	C2H8NO4P	Phosphoethanolamines	SUHOOTKUPISOBE-UHFFFAOYSA-N	C(COP(=O)(O)O)N	530	TRUE	TRUE	FALSE		FALSE	FALSE	null	null	99.8	null	null	null	null	19.54	KO2_3	142.02826:1950 143.03161:0 144.03497:4299		648	1323	1925	1400	1251	1831	781	1685	1569	1950
173	1.4	142.945	Unknown	[M+H]+	similar chromatogram in higher mz_1595; adduct linked to 109_[M+H-H2O]+; similar chromatogram in higher mz_316; similar chromatogram in higher mz_1976; similar chromatogram in higher mz_2395; similar chromatogram in higher mz_2573; similar chromatogram in higher mz_2608; similar chromatogram in higher mz_2773; similar chromatogram in higher mz_2796; similar chromatogram in higher mz_2827; similar…	0.5	TRUE	null	null	null	null	null	null	999	FALSE	FALSE	FALSE		FALSE	FALSE	null	null	null	null	null	null	null	113.51	KO1_2	142.94478:11802 143.94813:0 144.95149:30	124.93587:42 124.93744:21 124.93902:21 142.94049:21	1368	1116	8561	9080	9472	11802	10504	9175	12052	13013
174	13.456	143.07	w/o MS2:Ectoine	[M+H]+	ion correlated with 1060; ion correlated with 1170; ion correlated with 1401; ion correlated with 562; ion correlated with 1520; ion correlated with 1211; ion correlated with 27; ion correlated with 132; ion correlated with 192; ion correlated with 490; ion correlated with 761; ion correlated with 1561; ion correlated with 2403; ion correlated with 302; found in higher mz's MsMs_392; found in hig…	0.1	FALSE	null	143.07	C6H10N2O2	Alpha amino acids and derivatives	WQXNXVUDBPYKBA-YFKPBYRVSA-N	CC1=NCCC(N1)C(=O)O	530	TRUE	TRUE	FALSE		FALSE	FALSE	null	null	100	null	null	null	null	14.63	KO1_2	143.06969:1305 144.07304:5599 145.0764:1228		131	159	68	59	107	1305	298	430	257	282
175	12.835	143.071	w/o MS2:Ectoine	[M+H]+	ion correlated with 762; ion correlated with 1521; ion correlated with 24; ion correlated with 85; ion correlated with 123; ion correlated with 561; ion correlated with 957; ion correlated with 1630; ion correlated with 1768; ion correlated with 3037; ion correlated with 133; ion correlated with 193; ion correlated with 265; ion correlated with 491; ion correlated with 1778; ion correlated with 2…	0.1	FALSE	null	143.07	C6H10N2O2	Alpha amino acids and derivatives	WQXNXVUDBPYKBA-YFKPBYRVSA-N	CC1=NCCC(N1)C(=O)O	530	TRUE	TRUE	FALSE		FALSE	FALSE	null	null	99.8	null	null	null	null	16.78	KO2_2	143.07138:1213 144.07473:6185 145.07809:952		62	76	71	65	90	72	1213	233	258	305
176	2.802	144.007	w/o MS2:4-Methyl-5-thiazoleethanol	[M+H-H2O]+	adduct linked to 239_[M+H]+	0.2	FALSE	null	144	C6H9NOS	4,5-disubstituted thiazoles	BKAWJIRCKVUVED-UHFFFAOYSA-N	OCCc(s1)c(C)nc1	530	TRUE	TRUE	FALSE		FALSE	FALSE	null	null	94.4	null	null	null	null	14.12	KO2_3	144.00681:1507 145.01016:512 146.01352:0		214	510	415	640	528	965	815	1194	912	1507
177	1.776	144.008	w/o MS2:4-Methyl-5-thiazoleethanol	[M+H-H2O]+	adduct linked to 298_[M+H]+; adduct linked to 240_[M+H]+; found in higher mz's MsMs_907	0.5	FALSE	null	144	C6H9NOS	4,5-disubstituted thiazoles	BKAWJIRCKVUVED-UHFFFAOYSA-N	OCCc(s1)c(C)nc1	530	TRUE	TRUE	FALSE		FALSE	FALSE	null	null	91.7	null	null	null	null	61.57	KO2_3	144.00832:3481 145.01167:0 146.01503:334		1747	2846	2814	2101	1878	2570	2315	2972	3286	3481
178	1.64	144.061	w/o MS2:N-METHYLGLUTAMATE	[M+H]+		0.1	FALSE	null	144.065	C6H11NO4	Glutamic acid and derivatives	XLBVNMSMFQMKEY-UHFFFAOYSA-N	CNC(CCC(=O)O)C(=O)O	530	TRUE	TRUE	FALSE		FALSE	FALSE	null	null	97.8	null	null	null	null	101.13	KO1_2	144.06076:3830 145.06411:1172 146.06747:219		1417	2401	2992	2136	1235	3830	2536	1935	3409	3580
179	12.835	144.078	w/o MS2:INDOLE-3-ETHANOL	[M+H]+	ion correlated with 602; ion correlated with 484; ion correlated with 231; ion correlated with 393; ion correlated with 1633; ion correlated with 185; ion correlated with 11; ion correlated with 661; found in higher mz's MsMs_393	0.1	FALSE	null	144.08	C10H11NO	3-alkylindoles	MBBOMCVGYCRMEA-UHFFFAOYSA-N	OCCC1=CNC2=CC=CC=C12	530	TRUE	TRUE	FALSE		FALSE	FALSE	null	null	99.3	null	null	null	null	148.85	KO2_2	144.0777:5645 145.08105:952 146.08441:12156		77	93	102	80	103	79	5645	253	276	199
180	12.312	144.078	w/o MS2:INDOLE-3-ETHANOL	[M+H]+	ion correlated with 188; ion correlated with 228; ion correlated with 390; ion correlated with 1634; ion correlated with 194; ion correlated with 660; found in higher mz's MsMs_390; found in higher mz's MsMs_320	0.1	FALSE	null	144.08	C10H11NO	3-alkylindoles	MBBOMCVGYCRMEA-UHFFFAOYSA-N	OCCC1=CNC2=CC=CC=C12	530	TRUE	TRUE	FALSE		FALSE	FALSE	null	null	99.5	null	null	null	null	77.83	WT_3	144.07796:3321 145.08131:546 146.08467:7070		74	74	94	96	97	86	120	3321	319	260
181	11.724	144.08	w/o MS2:INDOLE-3-ETHANOL	[M+H]+	ion correlated with 662; ion correlated with 1159; found in higher mz's MsMs_391	0.2	FALSE	null	144.08	C10H11NO	3-alkylindoles	MBBOMCVGYCRMEA-UHFFFAOYSA-N	OCCC1=CNC2=CC=CC=C12	530	TRUE	TRUE	FALSE		FALSE	FALSE	null	null	100	null	null	null	null	64.57	KO1_3	144.07967:4656 145.08302:1202 146.08638:12428		101	100	88	87	85	88	89	109	4656	2157
182	13.468	144.081	w/o MS2:1-NAPHTHYLAMINE	[M+H]+	ion correlated with 1498; ion correlated with 1852; ion correlated with 482; ion correlated with 186; ion correlated with 230; ion correlated with 1561; ion correlated with 2006; ion correlated with 2403; ion correlated with 12; found in higher mz's MsMs_392; similar chromatogram in higher mz_3039	0.1	FALSE	null	144.081	C10H9N	Naphthalenes	RUFPHBVGCFYCNW-UHFFFAOYSA-N	C1=CC=C2C(=C1)C=CC=C2N	530	TRUE	TRUE	FALSE		FALSE	FALSE	null	null	100	null	null	null	null	141.96	KO1_2	144.08121:5514 145.08456:681 146.08792:9743		122	147	88	90	72	5514	165	272	144	50
183	1.785	144.102	w/o MS2:Proline betaine; CE0; CMUNUTVVOOHQPW-LURJTMIESA-N	[M+H]+		0.2	FALSE	7.22	144.102	C7H13NO2	Proline and derivatives	CMUNUTVVOOHQPW-LURJTMIESA-N	C[N+]1(C)CCC[C@H]1C(=O)[O-]	530	TRUE	TRUE	FALSE		FALSE	FALSE	null	null	100	99.9	null	null	null	41.2	KO1_3	144.10155:1401 145.1049:0 146.10826:10020		211	721	971	880	577	1401	601	934	1401	684
184	1.766	145.047	w/o MS2:ERYTHRITOL	[M+H]+	similar chromatogram in higher mz_2162; similar chromatogram in higher mz_317; similar chromatogram in higher mz_542; similar chromatogram in higher mz_1076; similar chromatogram in higher mz_1220	0.3	FALSE	null	145.047	C4H10O4	Sugar alcohols	UNXHWFMMPAWVPI-ZXZARUISSA-N	OC[C@H](O)[C@H](O)CO	530	TRUE	TRUE	FALSE		FALSE	FALSE	null	null	100	null	null	null	null	30.96	KO1_3	145.04707:2301 146.05042:720 147.05378:1920		562	395	1303	916	943	2194	1181	1167	2301	1418
185	12.835	146.057	3-Formylindole	[M+H]+	ion correlated with 602; ion correlated with 484; ion correlated with 393; ion correlated with 1633; ion correlated with 179; found in higher mz's MsMs_393; found in higher mz's MsMs_322	0.1	TRUE	null	146.06	C9H7NO	Indoles	OLNJUISKUQQNIM-UHFFFAOYSA-N	C1=CC=C2C(=C1)C(=CN2)C=O	430	TRUE	TRUE	TRUE		FALSE	FALSE	null	null	86.9	null	76.8	87.9	80	229.15	KO2_2	146.05656:10912 147.05991:1952 148.06327:559	65.0415:42 69.07267:42 86.09205:84 91.04778:63 91.05316:234 97.947:21 117.05733:167 118.06128:209	94	80	101	104	98	90	10912	361	126	215
186	13.468	146.057	3-Formylindole	[M+H]+	ion correlated with 1852; ion correlated with 482; ion correlated with 182; ion correlated with 230; found in higher mz's MsMs_392; found in higher mz's MsMs_321	0.1	TRUE	null	146.06	C9H7NO	Indoles	OLNJUISKUQQNIM-UHFFFAOYSA-N	C1=CC=C2C(=C1)C(=CN2)C=O	430	TRUE	TRUE	TRUE		FALSE	FALSE	null	null	84	null	68.7	87.3	80	291.86	KO1_2	146.05656:10118 147.05991:1577 148.06327:336	55.93743:42 59.05597:21 86.09209:63 86.09602:104 90.04585:63 91.05051:297 100.01411:21 117.05735:125 118.06129:167	129	118	111	90	125	10118	155	95	58	89
187	11.623	146.057	3-Formylindole	[M+H]+	ion correlated with 391; ion correlated with 289; found in higher mz's MsMs_391; found in higher mz's MsMs_319; similar chromatogram in higher mz_391; similar chromatogram in higher mz_229	0.2	TRUE	null	146.06	C9H7NO	Indoles	OLNJUISKUQQNIM-UHFFFAOYSA-N	C1=CC=C2C(=C1)C(=CN2)C=O	430	TRUE	TRUE	TRUE		FALSE	FALSE	null	null	87.9	null	80.3	86.9	80	213.52	KO2_3	146.05702:10122 147.06037:1921 148.06373:686	86.09624:63 90.04741:43 91.05342:341 104.04762:21 117.053:84 118.0646:230	81	83	100	87	116	65	80	78	10268	10122
188	12.312	146.059	3-Formylindole	[M+H]+	ion correlated with 180; ion correlated with 390; ion correlated with 1634; found in higher mz's MsMs_390; found in higher mz's MsMs_320	0.1	TRUE	null	146.06	C9H7NO	Indoles	OLNJUISKUQQNIM-UHFFFAOYSA-N	C1=CC=C2C(=C1)C(=CN2)C=O	430	TRUE	TRUE	TRUE		FALSE	FALSE	null	null	83.4	null	69.5	81.3	80	155	WT_3	146.05852:6265 147.06187:1066 148.06523:520	65.04514:21 86.09622:104 91.05206:125 117.04688:42 117.05452:104 118.06612:146	94	89	98	105	91	93	84	6265	136	231
189	1.754	146.086	w/o MS2:4-ACETAMIDOBUTANOATE	[M+H]+		0.4	FALSE	null	146.082	C6H11NO3	Gamma amino acids and derivatives	UZTFMUBKZQVKLK-UHFFFAOYSA-N	CC(=O)NCCCC(=O)O	530	TRUE	TRUE	FALSE		FALSE	FALSE	null	null	98.2	null	null	null	null	93.31	KO1_3	146.08586:7641 147.08921:1920 148.09257:3600		1389	2627	5275	4638	3035	3766	3692	3136	7641	5153
190	2.423	146.091	w/o MS2:4-GUANIDINOBUTANOATE	[M+H]+		0.2	FALSE	null	146.09	C5H11N3O2	Gamma amino acids and derivatives	TUHVEAJXIMEOSA-UHFFFAOYSA-N	C(CC(=O)O)CN=C(N)N	530	TRUE	TRUE	FALSE		FALSE	FALSE	null	null	99.9	null	null	null	null	49.67	KO1_3	146.09096:2485 147.09431:240 148.09767:80		27	191	1943	313	1025	1656	1883	1237	2485	947
191	11.673	146.113	w/o MS2:SPERMIDINE	[M+H]+	ion correlated with 267; ion correlated with 1519; ion correlated with 1477; ion correlated with 563; ion correlated with 1557; ion correlated with 1766; ion correlated with 1512; ion correlated with 227; ion correlated with 489; similar chromatogram in higher mz_563; similar chromatogram in higher mz_523	0.2	FALSE	null	146.116	C7H22Cl3N3	Dialkylamines	LCNBIHVSOPXFMR-UHFFFAOYSA-N	Cl.Cl.Cl.NCCCNCCCCN	530	TRUE	TRUE	FALSE		FALSE	FALSE	null	null	99.2	null	null	null	null	95.32	KO2_3	146.11317:1803 147.11652:140 148.11988:94		35	23	26	44	30	33	18	40	1458	1803
192	13.468	146.115	w/o MS2:SPERMIDINE	[M+H]+	ion correlated with 1170; ion correlated with 1401; ion correlated with 1498; ion correlated with 1852; ion correlated with 81; ion correlated with 1979; ion correlated with 482; ion correlated with 562; ion correlated with 1520; ion correlated with 1629; ion correlated with 1767; ion correlated with 3039; ion correlated with 174; ion correlated with 1211; ion correlated with 1555; ion correlated…	0.1	FALSE	null	146.116	C7H22Cl3N3	Dialkylamines	LCNBIHVSOPXFMR-UHFFFAOYSA-N	Cl.Cl.Cl.NCCCNCCCCN	530	TRUE	TRUE	FALSE		FALSE	FALSE	null	null	99.9	null	null	null	null	162.03	KO1_2	146.11456:2216 147.11791:450 148.12127:0		57	61	46	44	33	2216	68	77	154	147
193	12.835	146.115	w/o MS2:SPERMIDINE	[M+H]+	ion correlated with 602; ion correlated with 484; ion correlated with 762; ion correlated with 1521; ion correlated with 24; ion correlated with 85; ion correlated with 231; ion correlated with 561; ion correlated with 957; ion correlated with 1630; ion correlated with 1633; ion correlated with 1768; ion correlated with 3037; ion correlated with 133; ion correlated with 175; ion correlated with 1…	0.1	FALSE	null	146.116	C7H22Cl3N3	Dialkylamines	LCNBIHVSOPXFMR-UHFFFAOYSA-N	Cl.Cl.Cl.NCCCNCCCCN	530	TRUE	TRUE	FALSE		FALSE	FALSE	null	null	99.9	null	null	null	null	85.67	KO2_2	146.11456:1628 147.11791:279 148.12127:0		37	41	24	29	26	31	1628	62	86	88
194	12.334	146.115	w/o MS2:SPERMIDINE	[M+H]+	ion correlated with 83; ion correlated with 135; ion correlated with 180; ion correlated with 188; ion correlated with 228; ion correlated with 266; ion correlated with 390; ion correlated with 564; ion correlated with 30; ion correlated with 1634; ion correlated with 660; ion correlated with 2008	0.1	FALSE	null	146.116	C7H22Cl3N3	Dialkylamines	LCNBIHVSOPXFMR-UHFFFAOYSA-N	Cl.Cl.Cl.NCCCNCCCCN	530	TRUE	TRUE	FALSE		FALSE	FALSE	null	null	99.9	null	null	null	null	137.95	WT_3	146.11481:2608 147.11816:175 148.12152:70		39	23	28	30	31	33	42	2608	74	98
195	1.582	146.115	DEOXYCARNITINE	[M+H]+		0.9	TRUE	null	146.118	C7H15NO2	Straight chain fatty acids	JHPNVNIEXXLNTR-UHFFFAOYSA-N	C[N+](C)(CCCC([O-])=O)C	430	TRUE	TRUE	TRUE		FALSE	FALSE	null	null	85.1	null	72.8	74	100	503.12	KO1_2	146.11646:22004 147.11981:1802 148.12317:164	60.07682:44 60.08229:306 72.08704:21 87.04305:642 146.11554:104	11280	22012	19944	12182	15463	22004	12465	16493	25453	19532
196	1.294	146.161	Spermidine	[M+H]+		0.1	TRUE	null	146.165	C7H19N3	Dialkylamines	ATHGHQPFGPMSJY-UHFFFAOYSA-N	C(CCNCCCN)CN	430	TRUE	TRUE	TRUE		FALSE	FALSE	null	null	83.1	null	82.7	78.3	50	87.02	KO2_2	146.16083:4269 147.16418:402 148.16754:40	65.0417:43 70.06887:43 72.07987:439 75.09467:22 84.08199:125 100.96087:21 112.11104:84	2254	1430	418	5342	2249	1444	4269	1675	1260	2506
197	1.53	146.979	Unknown	[M+H]+	adduct linked to 248_[M+NH4]+	0.5	FALSE	null	null	null	null	null	null	999	FALSE	FALSE	FALSE		FALSE	FALSE	null	null	null	null	null	null	null	26.89	KO2_3	146.9794:3150 147.98275:834 148.98611:0		1795	1395	2858	1557	2124	1882	2228	2466	2942	3150
198	3.389	147.039	w/o MS2:4H-chromen-4-one	[M+H]+		0.3	FALSE	3.41	147.04	C9H6O2	Chromones	OTAFHZMPRISVEM-UHFFFAOYSA-N	O=C1C=COC=2C=CC=CC12	530	TRUE	TRUE	FALSE		FALSE	FALSE	null	null	99.9	100	null	null	null	30.59	KO2_3	147.03925:3391 148.0426:888 149.04596:1922		492	1228	2637	2249	1672	3059	2644	1762	2999	3391
199	1.804	147.039	w/o MS2:4H-chromen-4-one	[M+H-H2O]+	adduct linked to 307_[M+NH4]+	0.4	FALSE	3.41	147.04	C9H6O2	Chromones	OTAFHZMPRISVEM-UHFFFAOYSA-N	O=C1C=COC=2C=CC=CC12	530	TRUE	TRUE	FALSE		FALSE	FALSE	null	null	100	100	null	null	null	18.94	KO2_3	147.03946:2484 148.04281:2735 149.04617:1026		627	1652	1752	1613	1039	1700	2256	1327	1623	2484
200	1.28	147.111	Lysine	[M+H]+		0.5	TRUE	null	147.113	C6H14N2O2	D-alpha-amino acids	KDXKERNSBIXSRK-UHFFFAOYSA-N	C(CCN)CC(C(=O)O)N	430	TRUE	TRUE	TRUE		FALSE	FALSE	null	null	82.2	null	66.6	87.3	75	43.65	KO2_2	147.10757:4226 148.11092:299 149.11428:253	54.0357:21 55.93426:280 56.0515:125 67.05586:63 74.02322:42 81.04489:45 84.08055:1118 95.04783:21 96.95912:84	1679	1778	2937	3714	1746	3818	4226	2264	3662	5273
201	3.096	148.037	w/o MS2:4-PYRIDOXATE	[M+H]+		0.5	FALSE	null	148.039	C8H9NO4	Pyridinecarboxylic acids	HXACOUQIXZGNBF-UHFFFAOYSA-N	CC1=NC=C(CO)C(C(O)=O)=C1O	530	TRUE	TRUE	FALSE		FALSE	FALSE	null	null	99.6	null	null	null	null	41.05	KO1_2	148.03712:4159 149.04047:960 150.04383:1680		651	895	3350	2270	1408	4159	3654	2530	4091	3630
202	1.563	148.057	Glutamic acid	[M+H]+	similar chromatogram in higher mz_380; similar chromatogram in higher mz_1277	1	TRUE	null	148.06	C5H9NO4	Glutamic acid and derivatives	WHUUTDBJXJRKMK-UHFFFAOYSA-N	C(CC(=O)O)C(C(=O)O)N	430	TRUE	TRUE	TRUE		FALSE	FALSE	null	null	90.3	null	87.5	86.3	80	351.65	QC	148.05786:28417 149.06121:2040 150.06457:600	56.05174:1587 57.03457:84 74.02227:42 84.04459:8774 85.02441:167 102.05746:249	28417	31662	34926	13944	33529	26233	11376	28259	24403	10000
203	14.205	148.563	Unknown	[M+H]+	ion correlated with 1385; ion correlated with 2633; ion correlated with 2	0.1	FALSE	null	null	null	null	null	null	999	FALSE	FALSE	FALSE		FALSE	FALSE	null	null	null	null	null	null	null	181.74	KO2_3	148.56262:2451 149.56597:0 150.56933:0		43	14	39	40	24	72	86	86	588	2451
204	13.981	149.021	w/o MS2:Phthalic anhydride	[M+H]+		0.2	TRUE	null	149.023	C8H4O3	Phthalic anhydrides	LGRFSURHDFAFJT-UHFFFAOYSA-N	O=c(o1)c(c2)c(ccc2)c(=O)1	530	TRUE	TRUE	FALSE		FALSE	FALSE	null	null	74.2	null	null	null	null	216.72	KO1_3	149.02066:107358 150.02401:11960 151.02737:1026	64.84169:52 65.0396:3916 77.03867:42 81.07447:46 93.03335:1292 111.04224:45 119.08071:42 121.02628:958 133.06815:64 149.02037:934	2646	1873	2204	2470	2216	2027	35557	4360	107358	103301
205	13.708	149.021	w/o MS2:Phthalic anhydride	[M+H]+	ion correlated with 1524; ion correlated with 2799; ion correlated with 2839; found in higher mz's MsMs_1396; found in higher mz's MsMs_1395	0.3	TRUE	null	149.023	C8H4O3	Phthalic anhydrides	LGRFSURHDFAFJT-UHFFFAOYSA-N	O=c(o1)c(c2)c(ccc2)c(=O)1	530	TRUE	TRUE	FALSE		FALSE	FALSE	null	null	72.7	null	null	null	null	183.65	KO2_3	149.02069:103301 150.02404:9568 151.0274:2050	55.02271:21 65.03922:3592 65.22604:21 91.0558:45 93.03016:1193 105.06914:63 120.6518:43 121.02574:1082 133.0562:125 149.01978:968 149.09732:44	2384	2097	2132	1667	2354	2044	27021	2900	63997	103301
206	14.884	149.021	w/o MS2:Phthalic anhydride	[M+H-H2O]+	found in higher mz's MsMs_1393; adduct linked to 259_[M+H]+; similar chromatogram in higher mz_2367	0.3	TRUE	null	149.023	C8H4O3	Phthalic anhydrides	LGRFSURHDFAFJT-UHFFFAOYSA-N	O=c(o1)c(c2)c(ccc2)c(=O)1	530	TRUE	TRUE	FALSE		FALSE	FALSE	null	null	73.2	null	null	null	null	387.09	KO2_3	149.02072:173998 150.02407:15393 151.02743:684	65.03926:7190 80.02264:42 93.03156:2461 121.02888:2077 149.01808:1596	6599	64338	1698	3369	10739	6411	1389	9525	161647	173998
207	14.556	149.023	w/o MS2:Phthalic anhydride	[M+H-H2O]+	found in higher mz's MsMs_751; adduct linked to 258_[M+H]+; found in higher mz's MsMs_1394	0.5	TRUE	null	149.023	C8H4O3	Phthalic anhydrides	LGRFSURHDFAFJT-UHFFFAOYSA-N	O=c(o1)c(c2)c(ccc2)c(=O)1	530	TRUE	TRUE	FALSE		FALSE	FALSE	null	null	72.9	null	null	null	null	217.47	KO1_3	149.0226:156268 150.02595:14706 151.02931:1026	63.02647:21 65.04029:6234 80.02886:21 93.0315:1795 105.03297:21 121.02732:1642 131.03528:23 148.56358:44 149.0233:1150	2287	2136	2665	10206	29373	51473	60420	56674	156268	7325
208	13.848	149.091	w/o MS2:NCGC00246242-02!4-(3-hydroxybutyl)phenol	[M+H]+	ion correlated with 617; ion correlated with 91; ion correlated with 1427	0.2	FALSE	null	149.095	C10H14O2	1-hydroxy-2-unsubstituted benzenoids	SFUCGABQOMYVJW-UHFFFAOYSA-N	CC(O)CCC1=CC=C(O)C=C1	530	TRUE	TRUE	FALSE		FALSE	FALSE	null	null	97.5	null	null	null	null	51.12	KO1_3	149.09055:3498 150.0939:0 151.09726:0		332	223	175	102	254	481	414	155	3498	2181
209	1.792	150.051	w/o MS2:PYRIDOXAL	[M+H]+		0.3	FALSE	null	150.054	C8H9NO3	Pyridoxals and derivatives	RADKZDMFGJYCBB-UHFFFAOYSA-N	CC1=C(O)C(C=O)=C(CO)C=N1	530	TRUE	TRUE	FALSE		FALSE	FALSE	null	null	99.2	null	null	null	null	20.79	KO2_2	150.05141:1900 151.05476:0 152.05812:279		403	351	478	1658	684	1000	1900	522	1457	1894
210	3.098	150.052	w/o MS2:PYRIDOXAL	[M+H]+		0.3	FALSE	null	150.054	C8H9NO3	Pyridoxals and derivatives	RADKZDMFGJYCBB-UHFFFAOYSA-N	CC1=C(O)C(C=O)=C(CO)C=N1	530	TRUE	TRUE	FALSE		FALSE	FALSE	null	null	99.2	null	null	null	null	18.7	KO2_3	150.05153:1952 151.05488:202 152.05824:606		296	1328	1186	1542	958	1657	1134	660	1454	1952
211	14.281	151.073	w/o MS2:Hydrocinnamic acid	[M+H]+		0.2	FALSE	null	151.075	C9H10O2	Phenylpropanoic acids	XMIIGOLPHOKFCH-UHFFFAOYSA-N	C1=CC=C(C=C1)CCC(=O)O	530	TRUE	TRUE	FALSE		FALSE	FALSE	null	null	99.7	null	null	null	null	19.97	KO2_3	151.07333:2410 152.07668:684 153.08004:342		678	683	946	945	916	611	347	1406	2159	2410
212	14.292	151.11	w/o MS2:thymol	[M+H]+	ion correlated with 963	0.1	FALSE	5.75	151.11	C10H14O	Aromatic monoterpenoids	MGSRCZKZVOBKFT-UHFFFAOYSA-N	OC1=CC(=CC=C1C(C)C)C	530	TRUE	TRUE	FALSE		FALSE	FALSE	null	null	100	99.6	null	null	null	30.16	KO1_2	151.10954:2253 152.11289:0 153.11625:3094		577	774	935	698	543	2253	490	534	242	299
213	1.553	152.029	w/o MS2:PYROGLUTAMATE	[M+H-H2O]+	found in higher mz's MsMs_426; adduct linked to 264_[M+H]+	0.5	FALSE	null	152.032	C5H7NO3	Alpha amino acids and derivatives	ODHCTXKNWHHXJC-VKHMYHEASA-N	OC(=O)[C@@H]1CCC(=O)N1	530	TRUE	TRUE	FALSE		FALSE	FALSE	null	null	99.1	null	null	null	null	44.03	KO1_3	152.02931:3999 153.03266:0 154.03602:187		2681	3504	3375	1575	3782	3768	1786	3281	3999	2230
214	12.605	152.053	w/o MS2:(S)-MALATE	[M+H]+	ion correlated with 1175; ion correlated with 2071; ion correlated with 822; ion correlated with 496; ion correlated with 152; ion correlated with 875; ion correlated with 355; similar chromatogram in higher mz_1659	0.1	FALSE	2.942	152.056	C4H6O5	Beta hydroxy acids and derivatives	BJEPYKJPYRNKOW-REOHCLBHSA-N	C([C@@H](C(=O)O)O)C(=O)O	530	TRUE	TRUE	FALSE		FALSE	FALSE	null	null	98.8	99.5	null	null	null	29.13	KO2_2	152.05341:1697 153.05676:676 154.06012:69		234	221	251	215	236	235	1697	186	175	138
215	11.166	152.054	w/o MS2:(S)-MALATE	[M+H]+	ion correlated with 554	0.2	FALSE	2.942	152.056	C4H6O5	Beta hydroxy acids and derivatives	BJEPYKJPYRNKOW-REOHCLBHSA-N	C([C@@H](C(=O)O)O)C(=O)O	530	TRUE	TRUE	FALSE		FALSE	FALSE	null	null	98.9	99.7	null	null	null	16.74	KO2_3	152.05353:1709 153.05688:518 154.06024:35		206	209	209	230	228	238	230	210	1205	1709
216	2.064	153.037	w/o MS2:Xanthine; CE0; LRFVTYWOQMYALW-UHFFFAOYSA-N	[M+H]+		0.1	FALSE	4.86	153.041	C5H4N4O2	Xanthines	LRFVTYWOQMYALW-UHFFFAOYSA-N	c1nc2c([nH]1)nc(nc2O)O	530	TRUE	TRUE	FALSE		FALSE	FALSE	null	null	98.1	100	null	null	null	20.91	KO1_3	153.03676:2040 154.04011:235 155.04347:141		317	906	1137	262	445	1510	920	971	2040	1428
217	4.197	153.039	Xanthine; CE30; LRFVTYWOQMYALW-UHFFFAOYSA-N	[M+H]+		0.2	TRUE	4.86	153.041	C5H4N4O2	Xanthines	LRFVTYWOQMYALW-UHFFFAOYSA-N	c1nc2c([nH]1)nc(nc2O)O	430	TRUE	TRUE	TRUE		FALSE	FALSE	null	null	82.1	100	71.9	74.9	75	45.83	KO1_3	153.03853:11330 154.04188:935 155.04524:178	53.01762:42 55.02917:171 81.0095:104 82.03925:167 91.05745:21 108.04176:44 110.03298:702 111.04806:23 136.01172:503 153.03764:63	3550	5536	8053	6435	4104	9856	7614	5489	11330	8122
218	13.216	153.061	w/o MS2:Vanillin	[M+H]+	ion correlated with 553; ion correlated with 640; ion correlated with 1347; ion correlated with 1176	0.1	FALSE	3.17	153.06	C8H8O3	Methoxyphenols	MWOOGOJBHIARFG-UHFFFAOYSA-N	O=CC1=CC=C(O)C(OC)=C1	530	TRUE	TRUE	FALSE		FALSE	FALSE	null	null	99.9	99.5	null	null	null	16.04	KO1_2	153.06093:1270 154.06428:187 155.06764:128		282	263	156	186	185	1270	375	305	238	134
219	1.664	154.055	w/o MS2:CREATINE	[M+H]+	similar chromatogram in higher mz_2078; similar chromatogram in higher mz_2157	0.4	FALSE	null	154.059	C4H9N3O2	Alpha amino acids and derivatives	CVSVTCORWBXHQV-UHFFFAOYSA-N	CN(CC(O)=O)C(N)=N	530	TRUE	TRUE	FALSE		FALSE	FALSE	null	null	97.9	null	null	null	null	31.74	KO1_3	154.05487:2837 155.05822:143 156.06158:1001		261	4072	1249	899	1600	2247	1111	2104	2837	2330
220	1.627	156.037	w/o MS2:2-amino-4-hydroxypyrimidine-5-carboxylic acid	[M+H]+		0.1	FALSE	1.88	156.04	C5H5N3O3	Pyrimidinecarboxylic acids	GBADBFAXAWZGHM-UHFFFAOYSA-N	O=C(O)C1=CN=C(N=C1O)N	530	TRUE	TRUE	FALSE		FALSE	FALSE	null	null	99	100	null	null	null	13.43	KO2_3	156.03716:1140 157.04051:33 158.04387:132		179	361	289	481	199	546	510	378	909	1140
221	2.086	157.984	w/o MS2:Bovinocidin (3-Nitropropionic Acid)	[M+H]+		0.1	FALSE	null	157.985	C3H5NO4	C-nitro compounds	WBLZUCOIBUDNBV-UHFFFAOYSA-N	O=C(O)CCN(=O)=O	530	TRUE	TRUE	FALSE		FALSE	FALSE	null	null	100	null	null	null	null	18.77	KO1_3	157.98442:1775 158.98777:200 159.99113:522		695	698	1058	796	719	838	836	1309	1775	1188
222	14.664	158.151	w/o MS2:hyocholic acid	[M+H]+	ion correlated with 1316; ion correlated with 3080; ion correlated with 1304; ion correlated with 2565; ion correlated with 2655; ion correlated with 1532; ion correlated with 1075	0.1	FALSE	null	158.154	C24H40O5	Trihydroxy bile acids, alcohols and derivatives	DKPMWHFRUGMUKF-WQOPRVDTSA-N	C[C@H](CCC(=O)O)[C@H]1CC[C@@H]2[C@@]1(CC[C@H]3[C@H]2[C@@H]([C@@H]([C@H]4[C@@]3(CC[C@H](C4)O)C)O)O)C	530	TRUE	TRUE	FALSE		FALSE	FALSE	null	null	98.9	null	null	null	null	80.96	KO1_2	158.15097:3268 159.15432:0 160.15768:0		204	274	282	208	164	3268	299	168	278	217
223	13.908	158.155	w/o MS2:hyocholic acid	[M+H]+	ion correlated with 1473; ion correlated with 2656; similar chromatogram in higher mz_2840; similar chromatogram in higher mz_2972; similar chromatogram in higher mz_433; similar chromatogram in higher mz_2529; similar chromatogram in higher mz_2690; similar chromatogram in higher mz_2291; similar chromatogram in higher mz_1424	0.4	FALSE	null	158.154	C24H40O5	Trihydroxy bile acids, alcohols and derivatives	DKPMWHFRUGMUKF-WQOPRVDTSA-N	C[C@H](CCC(=O)O)[C@H]1CC[C@@H]2[C@@]1(CC[C@H]3[C@H]2[C@@H]([C@@H]([C@H]4[C@@]3(CC[C@H](C4)O)C)O)O)C	530	TRUE	TRUE	FALSE		FALSE	FALSE	null	null	99.9	null	null	null	null	63.92	KO2_3	158.15482:4009 159.15817:342 160.16153:0		218	310	295	320	315	260	2928	3790	2522	4009
224	1.317	158.962	Unknown	[M+H]+	similar chromatogram in higher mz_467; similar chromatogram in higher mz_1627; found in higher mz's MsMs_1627; similar chromatogram in higher mz_2222; similar chromatogram in higher mz_2681; similar chromatogram in higher mz_1240; similar chromatogram in higher mz_1928; similar chromatogram in higher mz_2426; found in higher mz's MsMs_1928; found in higher mz's MsMs_1240; similar chromatogram in …	1	TRUE	null	null	null	null	null	null	999	FALSE	FALSE	FALSE		FALSE	FALSE	null	null	null	null	null	null	null	219.47	QC	158.96213:19643 159.96548:459 160.96884:91	90.9782:84	19643	18354	17144	21116	18762	15878	17494	17217	13019	10677
225	3.576	159.024	w/o MS2:HYPOXANTHINE	[M+H]+		0.1	FALSE	3.364	159.027	C5H4N4O	Hypoxanthines	FDGQSTZJBFJUBT-UHFFFAOYSA-N	C1=NC2=C(N1)C(=O)N=CN2	530	TRUE	TRUE	FALSE		FALSE	FALSE	null	null	98.7	100	null	null	null	26.67	KO1_3	159.02422:2948 160.02757:298 161.03093:148		677	1625	1893	2600	1430	3125	3522	1718	2948	2933
226	1.813	159.026	w/o MS2:HYPOXANTHINE	[M+H]+	similar chromatogram in higher mz_251	0.4	FALSE	3.364	159.027	C5H4N4O	Hypoxanthines	FDGQSTZJBFJUBT-UHFFFAOYSA-N	C1=NC2=C(N1)C(=O)N=CN2	530	TRUE	TRUE	FALSE		FALSE	FALSE	null	null	99.7	100	null	null	null	58.95	KO2_2	159.02574:3984 160.02909:684 161.03245:342		412	562	1567	3806	1205	3076	3984	1515	3602	3830
227	11.718	159.042	w/o MS2:(S)-DIHYDROOROTATE	[M+H]+	ion correlated with 662; ion correlated with 1512; ion correlated with 489; ion correlated with 2005; adduct linked to 289_[M+NH4]+	0.2	FALSE	null	159.041	C5H6N2O4	Alpha amino acids and derivatives	UFIVEPVSAGBUSI-REOHCLBHSA-N	C1[C@H](NC(=O)NC1=O)C(=O)O	530	TRUE	TRUE	FALSE		FALSE	FALSE	null	null	99.9	null	null	null	null	25.68	KO2_3	159.04182:2874 160.04517:564 161.04853:179		66	28	41	39	54	41	41	51	2754	2874
228	12.312	159.086	w/o MS2:1-Benzylimidazole	[M+H]+	ion correlated with 180; ion correlated with 188; ion correlated with 1634; ion correlated with 194; ion correlated with 660	0.1	FALSE	1.633	159.092	C10H10N2	N-substituted imidazoles	KKKDZZRICRFGSD-UHFFFAOYSA-N	N=1C=CN(C1)CC=2C=CC=CC2	530	TRUE	TRUE	FALSE		FALSE	FALSE	null	null	96.8	99.4	null	null	null	54.13	WT_3	159.08644:3102 160.08979:806 161.09315:130		84	96	56	78	64	55	92	3102	823	152
229	11.628	159.088	w/o MS2:1,5-Naphthalenediamine	[M+H]+	ion correlated with 1851; ion correlated with 187	0.2	TRUE	2.581	159.092	C10H10N2	Naphthalenes	KQSABULTKYLFEV-UHFFFAOYSA-N	NC1=CC=CC2=C(N)C=CC=C12	530	TRUE	TRUE	FALSE		FALSE	FALSE	null	null	67.7	99.6	null	null	null	82.42	KO2_3	159.0881:4425 160.09145:1344 161.09481:672	55.93446:42 72.93932:42 87.96077:42 91.05746:21 103.05511:21 115.05194:104 117.06064:188 130.0583:84 130.06474:271 132.07823:188 140.04955:63 142.0612:104 143.07747:42 158.08289:63 159.09073:42	94	72	90	106	85	87	79	61	3963	4425
230	13.468	159.09	w/o MS2:1-Benzylimidazole	[M+H]+	ion correlated with 1498; ion correlated with 1852; ion correlated with 482; ion correlated with 182; ion correlated with 186; ion correlated with 958; ion correlated with 1561; ion correlated with 2006; ion correlated with 2403; ion correlated with 12	0.1	FALSE	1.633	159.092	C10H10N2	N-substituted imidazoles	KKKDZZRICRFGSD-UHFFFAOYSA-N	N=1C=CN(C1)CC=2C=CC=CC2	530	TRUE	TRUE	FALSE		FALSE	FALSE	null	null	99.6	99.3	null	null	null	115.73	KO1_2	159.08965:5264 160.093:1296 161.09636:281		85	128	90	79	78	5264	283	169	240	260
231	12.824	159.09	w/o MS2:1-Benzylimidazole	[M+H]+	ion correlated with 602; ion correlated with 484; ion correlated with 393; ion correlated with 1633; ion correlated with 179; ion correlated with 185; ion correlated with 11	0.1	FALSE	1.633	159.092	C10H10N2	N-substituted imidazoles	KKKDZZRICRFGSD-UHFFFAOYSA-N	N=1C=CN(C1)CC=2C=CC=CC2	530	TRUE	TRUE	FALSE		FALSE	FALSE	null	null	99.6	99.4	null	null	null	107.28	KO2_2	159.08968:5396 160.09303:1599 161.09639:330		86	85	54	71	92	80	5396	203	690	157
232	1.675	160.033	w/o MS2:TRIGONELLINE	[M+H]+		0.5	TRUE	null	160.037	C7H7NO2	Alkaloids and derivatives	WWNNZCOKKKDOPX-UHFFFAOYSA-N	O=C([O-])C1=CC=C[N+](=C1)C	530	TRUE	TRUE	FALSE		FALSE	FALSE	null	null	98.3	null	null	null	null	334.71	KO2_3	160.03322:11635 161.03657:670 162.03993:271	53.03941:21 55.05869:21 56.94089:21 56.94196:21 56.94302:21 56.94728:21 56.94941:21 59.04871:21 69.0672:21 74.95428:21 97.96696:21 97.97255:21 100.07236:21 100.07661:21 100.94263:21 101.05896:21 101.06038:21 106.06595:21 160.03229:21	1023	9509	3367	6174	6135	9163	7700	8814	9356	11635
233	14.145	160.035	w/o MS2:TRIGONELLINE	[M+H]+	ion correlated with 947; ion correlated with 1094	0.1	FALSE	null	160.037	C7H7NO2	Alkaloids and derivatives	WWNNZCOKKKDOPX-UHFFFAOYSA-N	O=C([O-])C1=CC=C[N+](=C1)C	530	TRUE	TRUE	FALSE		FALSE	FALSE	null	null	99.6	null	null	null	null	148.67	KO1_2	160.0351:3399 161.03845:342 162.04181:684		64	292	91	858	193	3399	86	117	28	86
234	13.434	160.037	w/o MS2:TRIGONELLINE	[M+H]+	ion correlated with 1207; ion correlated with 1093	0.4	TRUE	null	160.037	C7H7NO2	Alkaloids and derivatives	WWNNZCOKKKDOPX-UHFFFAOYSA-N	C[N+]1=CC(=CC=C1)C([O-])=O	530	TRUE	TRUE	FALSE		FALSE	FALSE	null	null	100	null	null	null	null	182.75	KO2_3	160.03696:7346 161.04031:649 162.04367:486	53.04344:42 58.99984:42 87.02079:63 87.02473:63 98.05489:21 114.03832:209	31	60	18	20	24	478	4882	6317	5112	7346
235	13.037	160.073	w/o MS2:N-Acetylindole	[M+H]+	ion correlated with 127; ion correlated with 1697; ion correlated with 372; ion correlated with 1131; found in higher mz's MsMs_372	0.1	FALSE	null	160.076	C10H9NO	Indoles	UUCUQJHYUPXDHN-UHFFFAOYSA-N	CC(=O)N1C=CC2=CC=CC=C21	530	TRUE	TRUE	FALSE		FALSE	FALSE	null	null	98.8	null	null	null	null	60.46	KO2_2	160.07259:1714 161.07594:708 162.0793:118		29	35	42	28	39	41	1714	68	69	45
236	12.106	160.074	w/o MS2:N-Acetylindole	[M+H]+	ion correlated with 448; similar chromatogram in higher mz_371; found in higher mz's MsMs_371	0.2	FALSE	null	160.076	C10H9NO	Indoles	UUCUQJHYUPXDHN-UHFFFAOYSA-N	CC(=O)N1C=CC2=CC=CC=C21	530	TRUE	TRUE	FALSE		FALSE	FALSE	null	null	99.7	null	null	null	null	54.76	KO2_3	160.07414:1768 161.07749:484 162.08085:118		51	50	32	38	49	52	40	89	1581	1768
237	1.755	160.131	w/o MS2:Pregabalin	[M+H]+		0.5	FALSE	null	160.13	C8H17NO2	Gamma amino acids and derivatives	AYXYPKUFHZROOJ-UHFFFAOYSA-N	CC(CC(CN)CC(O)=O)C	530	TRUE	TRUE	FALSE		FALSE	FALSE	null	null	99.8	null	null	null	null	336.01	KO1_3	160.13138:8435 161.13473:480 162.13809:1920		1452	2803	6143	5207	4010	5980	4839	3927	8435	4814
238	2.037	161.957	Unknown	[M+H]+	found in higher mz's MsMs_506	0.5	FALSE	null	null	null	null	null	null	999	FALSE	FALSE	FALSE		FALSE	FALSE	null	null	null	null	null	null	null	95.25	KO2_3	161.95657:2579 162.95992:335 163.96328:48		1624	2043	2199	1700	2336	2174	2250	2400	2461	2579
239	2.805	162.014	Unknown	[M+H]+	adduct linked to 176_[M+H-H2O]+; found in higher mz's MsMs_1056	0.5	TRUE	null	null	null	null	null	null	999	FALSE	FALSE	FALSE		FALSE	FALSE	null	null	null	null	null	null	null	141.69	KO1_2	162.01782:5595 163.02117:236 164.02453:236	58.99436:84 77.04101:21	4394	6205	4966	4315	4529	5595	5952	7870	7221	9580
240	1.745	162.019	Unknown	[M+H]+	found in higher mz's MsMs_907; adduct linked to 177_[M+H-H2O]+	1	TRUE	null	null	null	null	null	null	999	FALSE	FALSE	FALSE		FALSE	FALSE	null	null	null	null	null	null	null	506.68	WT_3	162.01965:21508 163.023:762 164.02636:1524	58.99538:84 84.04705:42	14815	27531	23318	16410	19816	20892	18164	21508	25537	26170
241	1.54	162.109	L-Carnitine	[M+H]+		1	TRUE	0.59	162.113	C7H15NO3	Carnitines	PHIQHXFUZVPYII-UHFFFAOYSA-N	C[N+](C)(C)CC(CC(=O)[O-])O	430	TRUE	TRUE	TRUE		FALSE	FALSE	null	null	93.2	100	82.7	95.6	100	4536.92	KO1_3	162.11119:120232 163.11454:11676 164.1179:1097	57.03349:418 58.06357:264 59.07357:272 60.08352:1442 61.02813:63 85.02832:2249 102.09313:627 103.03802:3223 162.11215:1063	64104	95306	106115	52633	81269	127181	57723	72845	120232	100041
242	13.619	163.034	w/o MS2:7-hydroxy-coumarin	[M+H]+	ion correlated with 1534; ion correlated with 1036	0.3	FALSE	null	163.034	C9H6O3	7-hydroxycoumarins	ORHBXUUXSCNDEV-UHFFFAOYSA-N	O=C1OC2=CC(O)=CC=C2C=C1	530	TRUE	TRUE	FALSE		FALSE	FALSE	null	null	100	null	null	null	null	42.66	KO2_3	163.03391:5852 164.03726:684 165.04062:0		180	223	205	218	193	438	1082	2102	4003	5852
243	14.665	163.038	w/o MS2:CAFFEATE	[M+H]+	ion correlated with 2788	0.4	FALSE	null	163.038	C9H8O4	Hydroxycinnamic acids	QAIPRVGONGVQAS-RQOWECAXSA-N	OC(=O)\C=C/C1=CC=C(O)C(O)=C1	530	TRUE	TRUE	FALSE		FALSE	FALSE	null	null	100	null	null	null	null	112.56	KO2_3	163.03754:14694 164.04089:1709 165.04425:0		503	653	770	985	2888	913	5040	6203	14243	14694
244	13.859	163.073	w/o MS2:Methyl cinnamate	[M+H]+		0.1	FALSE	2.87	163.074	C10H10O2	Cinnamic acid esters	CCRCUPLGCSFEDV-UHFFFAOYSA-N	O=C(OC)C=CC1=CC=CC=C1	530	TRUE	TRUE	FALSE		FALSE	FALSE	null	null	99.5	99.4	null	null	null	29.86	KO2_2	163.07253:2839 164.07588:184 165.07924:276		721	618	444	539	820	1058	2839	267	321	278
245	14.495	163.108	w/o MS2:delta-Hydroxylysine	[M+H]+	ion correlated with 721	0.1	FALSE	9.769	163.108	C6H14N2O3	Alpha amino acids	YSMODUONRAFBET-UHNVWZDZSA-N	O=C(O)C(N)CCC(O)CN	530	TRUE	TRUE	FALSE		FALSE	FALSE	null	null	100	99.9	null	null	null	93.36	KO1_2	163.10776:7216 164.11111:2271 165.11447:1420		508	305	472	693	556	7216	775	534	272	1004
246	13.769	163.11	w/o MS2:DL-5-HYDROXYLYSINE	[M+H]+	ion correlated with 730; ion correlated with 720; similar chromatogram in higher mz_626	0.4	FALSE	null	163.11	C6H14N2O3	Alpha amino acids	YSMODUONRAFBET-UHFFFAOYSA-N	C(CC(C(=O)O)N)C(CN)O	530	TRUE	TRUE	FALSE		FALSE	FALSE	null	null	100	null	null	null	null	89.15	KO2_3	163.10995:12688 164.1133:2395 165.11666:267		277	233	231	124	131	298	7028	2386	7417	12688
247	13.831	163.148	Unknown	[M+H-H2O]+	ion correlated with 1691; ion correlated with 1721; ion correlated with 337; ion correlated with 1535; ion correlated with 1062; adduct linked to 306_[M+H]+; adduct linked to 362_[M+NH4]+; found in higher mz's MsMs_1107	0.1	FALSE	null	null	null	null	null	null	999	FALSE	FALSE	FALSE		FALSE	FALSE	null	null	null	null	null	null	null	60.33	KO2_3	163.14795:3311 164.1513:0 165.15466:684		80	117	70	29	52	851	808	901	769	3311
248	1.555	164.029	w/o MS2:N-Acetylcysteine	[M+NH4]+	adduct linked to 197_[M+H]+	0.5	FALSE	5.044	164.037	C5H9NO3S	N-acyl-L-alpha-amino acids	PWKSKIMOESPYIA-BYPYZUCNSA-N	O=C(O)C(N=C(O)C)CS	530	TRUE	TRUE	FALSE		FALSE	FALSE	null	null	92.5	99.9	null	null	null	45.86	KO1_3	164.02911:2725 165.03246:374 166.03582:187		1204	1619	2069	1771	1281	2462	1868	1928	2725	2061
249	1.39	164.927	Unknown	[M+H]+	found in higher mz's MsMs_1737; found in higher mz's MsMs_1582; found in higher mz's MsMs_1468; found in higher mz's MsMs_896; found in higher mz's MsMs_775; found in higher mz's MsMs_1335	1	TRUE	null	null	null	null	null	null	999	FALSE	FALSE	FALSE		FALSE	FALSE	null	null	null	null	null	null	null	2094.28	QC	164.92877:62499 165.93212:98 166.93548:163	62.98421:1037 63.1445:21 164.92058:42 164.92238:146	62499	79668	69722	88891	82646	90736	87150	76228	87250	85779
250	3.385	165.052	w/o MS2:2-Hydroxycinnamic acid, predominantly trans	[M+H]+	similar chromatogram in higher mz_308	0.5	TRUE	null	165.055	C9H8O3	Hydroxycinnamic acids	PMOWTIHVNWZYFI-AATRIKPKSA-N	OC(=O)C=Cc(c1)c(O)ccc1	530	TRUE	TRUE	FALSE		FALSE	FALSE	null	null	68.6	null	null	null	null	190.13	KO2_3	165.05173:11913 166.05508:1348 167.05844:342	62.3874:21 75.04698:43 75.08856:43 77.03848:530 90.76805:42 91.05336:194 95.04385:225 95.04798:795 103.04931:42 112.95254:43 119.0466:214 121.06332:42 123.04216:342	3041	5510	8453	9199	4334	9502	9448	5107	8881	11913
251	1.796	165.054	w/o MS2:p-Coumaric acid	[M+H]+	similar chromatogram in higher mz_2509	0.5	FALSE	1.382	165.054	C9H8O3	Hydroxycinnamic acids	NGSWKAQJJWESNS-ZZXKWVIFSA-N	O=C(O)C=CC1=CC=C(O)C=C1	530	TRUE	TRUE	FALSE		FALSE	FALSE	null	null	100	100	null	null	null	129.37	KO2_3	165.05383:7986 166.05718:1505 167.06054:602		833	2483	5040	6942	2440	6729	5693	3543	6671	7986
252	14.563	165.086	w/o MS2:NCGC00385847-01!1-(4-methoxyphenyl)propane-1,2-diol	[M+H]+	ion correlated with 457; similar chromatogram in higher mz_515; similar chromatogram in higher mz_1363; found in higher mz's MsMs_457	0.5	TRUE	null	165.09	C10H14O3	Phenylpropanes	MRDZSBVJWOXBRW-UHFFFAOYSA-N	COC1=CC=C(C=C1)C(O)C(C)O	530	TRUE	TRUE	FALSE		FALSE	FALSE	null	null	98.2	null	null	null	null	249.26	KO2_1	165.08623:18009 166.08958:1709 167.09294:342	62.0156:21 67.05487:42 77.03353:63 77.03725:125 79.05355:125 81.07683:43 91.05202:553 95.0934:21 107.04924:188 109.05786:63 117.0682:209 119.08664:191 122.06866:63 125.05756:63 131.04846:63 137.05557:411 147.07939:104	7938	10426	13832	18009	13230	406	7235	4506	189	134
253	13.945	165.086	w/o MS2:NCGC00385847-01!1-(4-methoxyphenyl)propane-1,2-diol	[M+H]+	similar chromatogram in higher mz_551; similar chromatogram in higher mz_1030; similar chromatogram in higher mz_456	0.4	FALSE	null	165.09	C10H14O3	Phenylpropanes	MRDZSBVJWOXBRW-UHFFFAOYSA-N	COC1=CC=C(C=C1)C(O)C(C)O	530	TRUE	TRUE	FALSE		FALSE	FALSE	null	null	98.4	null	null	null	null	117.8	KO2_3	165.0864:7576 166.08975:342 167.09311:1709		481	774	302	175	387	6788	1647	160	6599	7576
254	8.985	166.083	Phenylalanine	[M+H]+		0.1	TRUE	6.523	166.087	C9H11NO2	Phenylalanine and derivatives	COLNVLDHVKWLRT-UHFFFAOYSA-N	O=C(O)C(N)CC=1C=CC=CC1	430	TRUE	TRUE	TRUE		FALSE	FALSE	null	null	89.8	100	87.3	86.3	77.8	112.55	KO2_3	166.08324:15706 167.08659:1695 168.08995:287	63.02682:21 67.93973:43 77.03854:368 79.0561:104 91.05205:188 93.06994:233 99.94937:21 103.05219:1266 107.04924:86 120.07911:4182	2122	4621	5712	5858	3056	6372	6282	5000	11386	15706
255	8.307	166.083	Phenylalanine	[M+H]+		0.1	TRUE	6.523	166.087	C9H11NO2	Phenylalanine and derivatives	COLNVLDHVKWLRT-UHFFFAOYSA-N	O=C(O)C(N)CC=1C=CC=CC1	430	TRUE	TRUE	TRUE		FALSE	FALSE	null	null	85.5	100	83.9	83.3	55.6	10.22	KO2_3	166.08331:9603 167.08666:1040 168.09002:216	67.93392:21 77.04104:167 79.04986:63 79.05864:125 93.06454:63 93.07544:86 103.0537:759 114.94298:21 119.06516:64 119.71137:63 120.07767:2228	1718	239	252	239	118	327	690	642	6756	9603
256	9.637	166.083	Phenylalanine	[M+H]+		0.1	TRUE	6.523	166.087	C9H11NO2	Phenylalanine and derivatives	COLNVLDHVKWLRT-UHFFFAOYSA-N	O=C(O)C(N)CC=1C=CC=CC1	430	TRUE	TRUE	TRUE		FALSE	FALSE	null	null	86.2	100	85.9	83.5	55.6	138.6	KO2_2	166.0834:12452 167.08675:1164 168.09011:236	77.03596:298 79.05099:167 80.04805:42 91.06679:42 103.04496:48 103.05356:850 103.27434:43 120.08061:3027	3547	7176	6118	7972	3861	10756	12452	7299	214	206
257	13.483	166.1	w/o MS2:Phenylalanine	[M+H]+	similar chromatogram in higher mz_1298; similar chromatogram in higher mz_324	0.3	FALSE	null	166.1	C9H11NO2	Phenylalanine and derivatives	COLNVLDHVKWLRT-UHFFFAOYSA-N	O=C(O)C(N)CC=1C=CC=CC1	530	TRUE	TRUE	FALSE		FALSE	FALSE	null	null	100	null	null	null	null	27.6	KO2_2	166.09966:1521 167.10301:594 168.10637:297		153	192	107	80	115	368	1521	1409	1196	321
258	14.472	167.028	w/o MS2:6,7-dihydroxybenzofuran-3(2H)-one	[M+H]+	ion correlated with 2848; found in higher mz's MsMs_1394; adduct linked to 207_[M+H-H2O]+	0.4	FALSE	2.99	167.03	C8H6O4	Benzofurans	ZDHCVQNIRWDINX-UHFFFAOYSA-N	O=C1C2=CC=C(O)C(O)=C2OC1	530	TRUE	TRUE	FALSE		FALSE	FALSE	null	null	99.7	99.4	null	null	null	158.34	KO2_3	167.02838:32328 168.03173:3417 169.03509:0		451	232	204	1860	3672	8129	477	7889	20863	32328
259	14.089	167.031	w/o MS2:6,7-dihydroxybenzofuran-3(2H)-one	[M+H]+	ion correlated with 964; found in higher mz's MsMs_1393; adduct linked to 206_[M+H-H2O]+	0.3	FALSE	2.99	167.03	C8H6O4	Benzofurans	ZDHCVQNIRWDINX-UHFFFAOYSA-N	O=C1C2=CC=C(O)C(O)=C2OC1	530	TRUE	TRUE	FALSE		FALSE	FALSE	null	null	100	99.3	null	null	null	99.8	KO2_3	167.03058:23170 168.03393:1709 169.03729:0		481	175	192	278	406	171	5079	4357	8223	23170
260	14.177	167.068	Ethylparaben	[M+H]+	similar chromatogram in higher mz_352; found in higher mz's MsMs_352; similar chromatogram in higher mz_1112	0.8	TRUE	21.86	167.07	C9H10O3	p-Hydroxybenzoic acid alkyl esters	NUVBSKCKDOMJSU-UHFFFAOYSA-N	CCOC(=O)C1=CC=C(O)C=C1	430	TRUE	TRUE	TRUE		FALSE	FALSE	null	null	90.2	99.7	74	94.9	100	186.08	QC	167.0694:19694 168.07275:1796 169.07611:1545	57.07304:21 67.05621:85 77.03995:395 82.04202:21 93.02933:146 95.051:496 105.06826:42 121.02482:493 139.04274:42 149.05496:84 167.06844:42	19694	14333	8454	12222	19612	225	13987	9162	15930	30750
261	14.138	168.033	w/o MS2:6-Thioguanine	[M+H]+		0.1	FALSE	3.077	168.034	C5H5N5S	Purinethiones	WYWHKKSPHMUBEB-UHFFFAOYSA-N	NC1=NC2=C(NC=N2)C(=S)N1	530	TRUE	TRUE	FALSE		FALSE	FALSE	null	null	100	99.4	null	null	null	29.05	KO1_3	168.03329:1687 169.03664:0 170.04:0		45	30	49	74	85	86	48	790	1687	2179
262	1.542	168.957	Unknown	[M+H]+	similar chromatogram in higher mz_835; similar chromatogram in higher mz_1790	0.2	FALSE	null	null	null	null	null	null	999	FALSE	FALSE	FALSE		FALSE	FALSE	null	null	null	null	null	null	null	20.84	KO2_3	168.957:1326 169.96035:2488 170.96371:139		194	1108	891	370	817	708	788	1011	1051	1326
263	1.537	169.981	Unknown	[M+H]+		0.5	FALSE	null	null	null	null	null	null	999	FALSE	FALSE	FALSE		FALSE	FALSE	null	null	null	null	null	null	null	118.75	KO1_3	169.98067:6227 170.98402:234 171.98738:138		4343	5553	5601	2954	5136	4717	2746	3765	6227	4682
264	1.557	170.038	w/o MS2:DCA_170.0367_15.5	[M+H]+	adduct linked to 213_[M+H-H2O]+	0.5	FALSE	15.2	170.037	C8H8ClNO	Anilides	XWQPXHSGRKRZPV-UHFFFAOYSA-N	CN(C=O)C1=CC=C(Cl)C=C1	530	TRUE	TRUE	FALSE		FALSE	FALSE	null	null	99.8	99.1	null	null	null	124.94	KO1_3	170.03792:8906 171.04127:411 172.04463:274		6016	9110	8080	4318	8485	8623	4114	8625	8906	5956
265	12.835	170.052	w/o MS2:Lupinine	[M+H-H2O]+	ion correlated with 602; ion correlated with 484; ion correlated with 762; ion correlated with 1521; ion correlated with 24; ion correlated with 85; ion correlated with 123; ion correlated with 231; ion correlated with 561; ion correlated with 957; ion correlated with 1630; ion correlated with 1633; ion correlated with 1768; ion correlated with 3037; ion correlated with 133; ion correlated with 1…	0.1	FALSE	null	170.053	C10H19NO	Lupinine-type alkaloids	HDVAWXXJVMJBAR-VHSXEESVSA-N	OCC1CCCN2CCCCC21	530	TRUE	TRUE	FALSE		FALSE	FALSE	null	null	99.8	null	null	null	null	46.64	KO2_2	170.0522:2259 171.05555:613 172.05891:0		40	61	47	57	50	46	2259	33	75	78
266	12.312	170.056	w/o MS2:3-METHYL-2-OXINDOLE	[M+H-H2O]+	ion correlated with 480; ion correlated with 1522; ion correlated with 83; ion correlated with 135; ion correlated with 180; ion correlated with 188; ion correlated with 390; ion correlated with 564; ion correlated with 1556; ion correlated with 30; ion correlated with 1769; ion correlated with 194; ion correlated with 446; ion correlated with 660; ion correlated with 2008; adduct linked to 320_[…	0.1	FALSE	null	170.058	C9H9NO	Indolines	BBZCPUCZKLTAJQ-UHFFFAOYSA-N	CC1C2=CC=CC=C2NC1=O	530	TRUE	TRUE	FALSE		FALSE	FALSE	null	null	99.6	null	null	null	null	25.59	WT_3	170.05612:1546 171.05947:286 172.06283:156		43	59	55	62	54	57	64	1546	54	47
267	11.623	170.058	w/o MS2:3-METHYL-2-OXINDOLE	[M+H]+	ion correlated with 481; ion correlated with 1851; ion correlated with 586; ion correlated with 134; ion correlated with 229; ion correlated with 563	0.2	FALSE	null	170.058	C9H9NO	Indolines	BBZCPUCZKLTAJQ-UHFFFAOYSA-N	CC1C2=CC=CC=C2NC1=O	530	TRUE	TRUE	FALSE		FALSE	FALSE	null	null	100	null	null	null	null	37.35	KO2_3	170.05794:2543 171.06129:411 172.06465:0		72	94	203	144	155	142	88	66	2366	2543
268	13.468	170.06	w/o MS2:PYRIDOXINE	[M+H-H2O]+	ion correlated with 1170; ion correlated with 1498; ion correlated with 1852; ion correlated with 81; ion correlated with 1979; ion correlated with 482; ion correlated with 562; ion correlated with 1520; ion correlated with 1767; ion correlated with 3039; ion correlated with 1211; ion correlated with 1555; ion correlated with 27; ion correlated with 86; ion correlated with 132; ion correlated wit…	0.1	FALSE	null	170.059	C8H11NO3	Pyridoxines	LXNHXLLTXMVWPM-UHFFFAOYSA-N	OC=1C(=NC=C(C1CO)CO)C	530	TRUE	TRUE	FALSE		FALSE	FALSE	null	null	100	null	null	null	null	48.84	KO1_2	170.05954:2443 171.06289:562 172.06625:0		64	79	62	61	84	2443	64	84	59	67
269	1.844	171.024	w/o MS2:Gallic acid	[M+H]+		0.3	FALSE	null	171.028	C7H6O5	Gallic acids	LNTHITQWFMADLM-UHFFFAOYSA-N	OC(C1=CC(O)=C(O)C(O)=C1)=O	530	TRUE	TRUE	FALSE		FALSE	FALSE	null	null	98.1	null	null	null	null	20.34	KO2_3	171.02405:2057 172.0274:0 173.03076:0		361	988	1042	1485	515	1066	1301	1035	1416	2057
270	14.472	171.132	w/o MS2:delta-Decalactone	[M+H]+		0.1	FALSE	null	171.138	C10H18O2	Delta valerolactones	GHBSPIPJMLAMEP-UHFFFAOYSA-N	CCCCCC(C1)OC(=O)CC1	530	TRUE	TRUE	FALSE		FALSE	FALSE	null	null	95.9	null	null	null	null	16.35	KO1_2	171.13216:1748 172.13551:0 173.13887:319		737	526	815	785	703	1748	642	834	513	470
271	1.779	171.142	w/o MS2:epsilon-Decalactone	[M+H]+		0.2	FALSE	17.66	171.138	C10H18O2	Lactones	YKVIWISPFDZYOW-UHFFFAOYSA-N	CCCCC1CCCCC(=O)O1	530	TRUE	TRUE	FALSE		FALSE	FALSE	null	null	98.3	98.7	null	null	null	12.81	KO2_3	171.14175:1465 172.1451:334 173.14846:0		579	890	361	1371	681	381	789	355	1335	1465
272	2.029	172.059	w/o MS2:Patulin	[M+H-H2O]+	adduct linked to 329_[M+H]+; similar chromatogram in higher mz_416	0.1	FALSE	null	172.06	C7H6O4	Pyrans	ZRWPUFFVAOMMNM-UHFFFAOYSA-N	O=C1OC2=CCOC(O)C2=C1	530	TRUE	TRUE	FALSE		FALSE	FALSE	null	null	99.9	null	null	null	null	23.96	WT_3	172.0594:1353 173.06275:0 174.06611:0		170	1322	396	615	1162	544	639	1353	607	826
273	14.846	172.164	w/o MS2:Chrysanthemyl Alcohol	[M+H]+	ion correlated with 1626; similar chromatogram in higher mz_2140; similar chromatogram in higher mz_2994	0.1	FALSE	null	172.17	C10H18O	Monocyclic monoterpenoids	HIPIENNKVJCMAP-DTWKUNHWSA-N	OCC1C(C=C(C)C)C1(C)C	530	TRUE	TRUE	FALSE		FALSE	FALSE	null	null	96.7	null	null	null	null	46.52	KO1_2	172.16444:1890 173.16779:107 174.17115:0		156	155	86	72	123	1890	73	86	202	86
274	14.073	172.165	w/o MS2:Chrysanthemyl Alcohol	[M+H]+		0.4	FALSE	null	172.17	C10H18O	Monocyclic monoterpenoids	HIPIENNKVJCMAP-DTWKUNHWSA-N	OCC1C(C=C(C)C)C1(C)C	530	TRUE	TRUE	FALSE		FALSE	FALSE	null	null	97.1	null	null	null	null	47.38	KO2_2	172.1647:2925 173.16805:0 174.17141:0		105	145	114	155	133	86	2925	2136	1406	1410
275	3.89	172.947	Unknown	[M+H]+	similar chromatogram in higher mz_425; similar chromatogram in higher mz_812; similar chromatogram in higher mz_384; similar chromatogram in higher mz_712; similar chromatogram in higher mz_801	0.1	FALSE	null	null	null	null	null	null	999	FALSE	FALSE	FALSE		FALSE	FALSE	null	null	null	null	null	null	null	7.18	KO1_3	172.94717:1642 173.95052:200 174.95388:117		349	580	669	651	536	788	671	1097	1642	1382
276	13.727	173.058	w/o MS2:1-naphthalenecarboxaldehyde, 2-hydroxy	[M+H]+	ion correlated with 1841; ion correlated with 2284; ion correlated with 2313; ion correlated with 742; ion correlated with 2410; adduct linked to 332_[M+NH4]+	0.1	FALSE	null	173.06	C11H8O2	Naphthols and derivatives	NTCCNERMXRIPTR-UHFFFAOYSA-N	c1ccc2c(c1)ccc(c2C=O)O	530	TRUE	TRUE	FALSE		FALSE	FALSE	null	null	99.7	null	null	null	null	44.74	KO1_2	173.05821:1984 174.06156:92 175.06492:46		192	270	363	294	228	1984	171	78	153	171
277	13.207	173.059	w/o MS2:1-naphthalenecarboxaldehyde, 2-hydroxy	[M+H]+	ion correlated with 333; adduct linked to 333_[M+NH4]+	0.1	FALSE	null	173.06	C11H8O2	Naphthols and derivatives	NTCCNERMXRIPTR-UHFFFAOYSA-N	c1ccc2c(c1)ccc(c2C=O)O	530	TRUE	TRUE	FALSE		FALSE	FALSE	null	null	99.9	null	null	null	null	38.2	KO2_2	173.05862:1950 174.06197:103 175.06533:207		143	217	118	102	117	254	1950	200	202	241
278	12.23	173.062	w/o MS2:Menadione	[M+H]+	ion correlated with 1065; ion correlated with 1650; adduct linked to 331_[M+NH4]+	0.2	FALSE	null	173.06	C11H8O2	Naphthoquinones	MJVAVZPDRWSRRC-UHFFFAOYSA-N	C1=CC=C2C(=C1)C(C(=CC2=O)C)=O	530	TRUE	TRUE	FALSE		FALSE	FALSE	null	null	99.3	null	null	null	null	9.23	KO2_3	173.06232:1970 174.06567:307 175.06903:176		136	170	136	134	146	139	192	173	1592	1970
279	1.745	173.09	w/o MS2:thymol	[M+H]+		0.2	FALSE	5.75	173.09	C10H14O	Aromatic monoterpenoids	MGSRCZKZVOBKFT-UHFFFAOYSA-N	OC1=CC(=CC=C1C(C)C)C	530	TRUE	TRUE	FALSE		FALSE	FALSE	null	null	100	99.9	null	null	null	33	KO2_2	173.08978:1781 174.09313:302 175.09649:604		312	620	1014	892	468	1283	1781	608	1570	1098
280	13.843	173.129	w/o MS2:rac-Glycerol 3-phosphoate disodium salt hexahydrate	[M+H-H2O]+	ion correlated with 2474; ion correlated with 606; found in higher mz's MsMs_1357; adduct linked to 337_[M+H]+	0.1	FALSE	null	173.13	C3H9O6P	Glycerophosphates	AWUCVROLDVIAJX-GSVOUGTGSA-N	C(C(COP(=O)(O)O)O)O	530	TRUE	TRUE	FALSE		FALSE	FALSE	null	null	99.9	null	null	null	null	49.65	KO2_3	173.12909:1901 174.13244:0 175.1358:4442		143	94	102	76	133	161	344	314	991	1901
281	14.628	173.129	w/o MS2:rac-Glycerol 3-phosphoate disodium salt hexahydrate	[M+H]+	similar chromatogram in higher mz_342	0.1	FALSE	null	173.13	C3H9O6P	Glycerophosphates	AWUCVROLDVIAJX-GSVOUGTGSA-N	C(C(COP(=O)(O)O)O)O	530	TRUE	TRUE	FALSE		FALSE	FALSE	null	null	99.9	null	null	null	null	29.7	KO1_3	173.12912:1086 174.13247:0 175.13583:1026		201	326	273	615	641	272	256	428	1086	368
282	1.627	175.053	w/o MS2:_120109	[M+H]+		0.1	FALSE	null	175.055	C14H10O6	6,7-dihydroxycoumarins	CBQSPNLMOXKZHJ-UHFFFAOYSA-N	OC1=C2C(C(C=C(O)C(O)=C3)=C3OC2=O)=CC(OC)=C1	530	TRUE	TRUE	FALSE		FALSE	FALSE	null	null	99.5	null	null	null	null	19.28	WT_3	175.05302:1029 176.05637:938 177.05973:208		378	240	705	534	792	984	670	1029	784	517
283	1.516	175.114	Arginine	[M+H]+		0.5	TRUE	90.916	175.119	C6H14N4O2	L-alpha-amino acids	ODKSFYDXXFIFQN-UHFFFAOYSA-N	C(CC(C(=O)O)N)CN=C(N)N	430	TRUE	TRUE	TRUE		FALSE	FALSE	null	null	91.8	67.1	82.7	93.3	100	159.52	KO2_2	175.11424:10866 176.11759:906 177.12095:169	60.0559:171 70.06751:1301 71.05041:63 116.0683:84 130.09666:104	4922	4041	5407	9631	4255	7070	10866	5463	6812	8659
284	13.86	175.143	Unknown	[M+H-H2O]+	ion correlated with 682; ion correlated with 540; ion correlated with 971; adduct linked to 343_[M+H]+	0.2	FALSE	null	null	null	null	null	null	999	FALSE	FALSE	FALSE		FALSE	FALSE	null	null	null	null	null	null	null	56.4	KO2_3	175.14258:3610 176.14593:684 177.14929:342		66	41	42	55	164	361	480	1509	2566	3610
285	14.742	175.144	Unknown	[M+H-H2O]+	adduct linked to 342_[M+H]+	0.1	FALSE	null	null	null	null	null	null	999	FALSE	FALSE	FALSE		FALSE	FALSE	null	null	null	null	null	null	null	77.03	WT_3	175.14442:3012 176.14777:483 177.15113:805		539	410	491	625	954	743	669	3012	669	150
286	1.695	176.005	w/o MS2:Citrulline	[M+H]+		0.1	FALSE	null	176	C6H13N3O3	L-alpha-amino acids	RHGKLRLOHDJJDR-BYPYZUCNSA-N	NC(=O)NCCC[C@H](N)C(O)=O	530	TRUE	TRUE	FALSE		FALSE	FALSE	null	null	97.1	null	null	null	null	21.27	KO2_3	176.00488:1268 177.00823:134 178.01159:134		136	1140	494	394	294	779	677	556	1023	1268
287	1.656	176.037	w/o MS2:3-acetylthiazolidine-4-carboxylic acid	[M+H]+		0.2	FALSE	2.14	176.04	C6H9NO3S	Alpha amino acids and derivatives	WXTBYSIPOKXCPM-UHFFFAOYSA-N	O=C(O)C1N(C(=O)C)CSC1	530	TRUE	TRUE	FALSE		FALSE	FALSE	null	null	98.8	100	null	null	null	30.52	KO1_3	176.03685:1510 177.0402:429 178.04356:286		96	193	537	373	837	1296	516	1231	1510	1243
288	13.226	176.068	w/o MS2:P-OCTOPAMINE	[M+H]+		0.4	TRUE	null	176.068	C8H11NO2	1-hydroxy-2-unsubstituted benzenoids	QHGUCRYDKWKLMG-QMMMGPOBSA-N	NC[C@H](O)C1=CC=C(O)C=C1	530	TRUE	TRUE	FALSE		FALSE	FALSE	null	null	100	null	null	null	null	212.04	KO1_2	176.06812:16818 177.07147:1725 178.07483:1650	55.05518:83 58.99086:132 58.99628:544 70.06986:85 72.07968:195 74.01345:21 77.03827:42 85.01496:171 86.99151:262 87.02705:125 104.99831:42 113.03634:42 130.06123:63 159.04416:63	37	69	46	43	65	16818	11934	154	3698	5953
289	11.622	176.07	w/o MS2:N-AMIDINO-L-ASPARTATE	[M+NH4]+	ion correlated with 391; ion correlated with 187; similar chromatogram in higher mz_604; adduct linked to 227_[M+H]+	0.2	TRUE	null	176.07	C5H9N3O4	Aspartic acid and derivatives	VVHOUVWJCQOYGG-UHFFFAOYSA-N	O=C(O)CC(/N=C(/N)N)C(=O)O	530	TRUE	TRUE	FALSE		FALSE	FALSE	null	null	100	null	null	null	null	207.76	KO2_3	176.07018:15117 177.07353:1814 178.07689:828	55.05658:42 57.98516:43 58.99122:44 58.99448:419 72.07526:42 72.08365:167 76.02118:63 79.05371:42 85.00753:84 86.98794:125 113.04272:63	39	47	55	55	38	41	41	41	9852	15117
290	11.788	176.072	w/o MS2:4-methoxy-1H-indole-3-carbaldehyde	[M+H]+		0.2	TRUE	null	176.071	C10H9NO2	Indoles	GDVCEQRAPMIJBG-UHFFFAOYSA-N	COC1=CC=CC2=C1C(=CN2)C=O	530	TRUE	TRUE	FALSE		FALSE	FALSE	null	null	99.9	null	null	null	null	253.94	KO2_3	176.07202:13245 177.07537:1189 178.07873:903	53.04752:63 55.05439:170 57.05906:43 58.99762:327 68.05145:21 72.08114:439 77.03728:21 83.07295:21 85.01131:42 86.9865:125 87.02731:146 105.00579:42 113.03957:84 148.06876:21	53	42	38	39	52	52	38	8080	14143	13245
291	12.607	176.072	w/o MS2:4-methoxy-1H-indole-3-carbaldehyde	[M+H]+		0.2	TRUE	null	176.071	C10H9NO2	Indoles	GDVCEQRAPMIJBG-UHFFFAOYSA-N	COC1=CC=CC2=C1C(=CN2)C=O	530	TRUE	TRUE	FALSE		FALSE	FALSE	null	null	99.9	null	null	null	null	301.82	KO2_2	176.07208:16225 177.07543:1715 178.07879:1198	53.03902:84 55.05516:125 57.99016:43 58.99519:417 70.06985:21 72.08087:512 79.05208:63 82.07738:21 85.01496:21 86.9902:150 87.02443:84 88.04128:21 104.99834:42 113.03786:42 130.0645:42 159.04245:42	49	40	44	35	45	43	16225	8146	104	121
292	13.83	176.072	w/o MS2:4-methoxy-1H-indole-3-carbaldehyde	[M+H]+		0.4	TRUE	null	176.071	C10H9NO2	Indoles	GDVCEQRAPMIJBG-UHFFFAOYSA-N	COC1=CC=CC2=C1C(=CN2)C=O	530	TRUE	TRUE	FALSE		FALSE	FALSE	null	null	99.8	null	null	null	null	182.59	KO1_1	176.07237:14254 177.07572:1448 178.07908:1518	55.05444:42 57.98833:43 58.99551:486 68.04919:42 70.03002:85 72.08241:303 74.00528:42 76.02237:84 79.05492:42 85.01009:84 86.98658:146 87.0274:104 105.00011:84 113.04269:63 130.07124:84	301	6820	14254	9436	6375	3320	3331	5480	66	150
293	13.939	177.051	w/o MS2:4-Methylumbelliferone	[M+H]+		0.1	FALSE	null	177.051	C10H8O3	7-hydroxycoumarins	HSHNITRMYYLLCV-UHFFFAOYSA-N	O=C1C=C(C)C2=CC=C(O)C=C2O1	530	TRUE	TRUE	FALSE		FALSE	FALSE	null	null	100	null	null	null	null	21.38	WT_3	177.05063:1469 178.05398:684 179.05734:342		362	266	814	590	339	262	188	1469	144	62
294	3.105	177.061	w/o MS2:2-(hydroxymethyl)-4(3H)-quinazolinone	[M+H]+		0.1	FALSE	null	177.06	C9H8N2O2	Quinazolines	QXGGDTNBLBJSIJ-UHFFFAOYSA-N	C1=CC=C2C(=C1)C(=O)N=C(N2)CO	530	TRUE	TRUE	FALSE		FALSE	FALSE	null	null	99.9	null	null	null	null	16.2	KO1_3	177.06067:1196 178.06402:1272 179.06738:1727		591	626	743	898	991	1104	900	852	1196	688
295	2.033	177.988	Unknown	[M+H]+		0.5	TRUE	null	null	null	null	null	null	999	FALSE	FALSE	FALSE		FALSE	FALSE	null	null	null	null	null	null	null	74.4	KO1_2	177.98582:4924 178.98917:416 179.99253:138	56.94178:42 72.93566:42 89.94026:84 97.95142:21 105.00002:21	3314	3479	4999	3982	4212	4924	4396	5081	5415	5377
296	2.792	177.99	w/o MS2:Alliin	[M+H]+		0.3	FALSE	null	178	C6H11NO3S	L-alpha-amino acids	XUHLIQGRKRUKPH-ITZCMCNPSA-N	C=CCS(=O)C[C@H](N)C(O)=O	530	TRUE	TRUE	FALSE		FALSE	FALSE	null	null	87.8	null	null	null	null	38.94	KO1_3	177.98978:3356 178.99313:318 179.99649:105		1519	2604	2062	2524	2029	2131	2557	3562	3356	3077
297	13.524	178.068	w/o MS2:Anthracene	[M+H]+	ion correlated with 27; ion correlated with 86; ion correlated with 132; ion correlated with 182; ion correlated with 186; ion correlated with 192; ion correlated with 230; ion correlated with 268; ion correlated with 490; ion correlated with 2006; ion correlated with 2403; ion correlated with 98; ion correlated with 302; ion correlated with 1039; ion correlated with 1696; ion correlated with 126…	0.1	FALSE	15.471	178.078	C14H10	Anthracenes	MWPLVEDNUUSJAV-UHFFFAOYSA-N	C1=CC2=CC3=C(C=CC=C3)C=C2C=C1	530	TRUE	TRUE	FALSE		FALSE	FALSE	null	null	89.9	100	null	null	null	19.08	KO1_2	178.06848:1314 179.07183:910 180.07519:1885		176	229	198	195	207	1314	125	202	86	121
298	1.747	179.044	CYS-GLY	[M+H]+	found in higher mz's MsMs_2371; found in higher mz's MsMs_907; adduct linked to 177_[M+H-H2O]+	1	TRUE	null	179.049	C5H10N2O3S	Dipeptides	ZUKPVRWZDMRIEO-VKHMYHEASA-N	C([C@@H](C(=O)NCC(=O)O)N)S	430	TRUE	TRUE	TRUE		FALSE	FALSE	null	null	87	null	83.5	81.6	70	1260.19	QC	179.04807:53370 180.05142:5136 181.05478:3759	57.9885:63 58.99676:1108 68.04586:21 76.02254:1859 86.98807:125 105.02921:42 116.01711:234 144.01796:63 162.01512:63	53370	95238	85583	63332	74060	83780	69421	76746	99630	85404
299	2.787	179.046	CYS-GLY	[M+H]+	ion correlated with 924; found in higher mz's MsMs_2372	0.9	TRUE	null	179.049	C5H10N2O3S	Dipeptides	ZUKPVRWZDMRIEO-VKHMYHEASA-N	C([C@@H](C(=O)NCC(=O)O)N)S	430	TRUE	TRUE	TRUE		FALSE	FALSE	null	null	82.9	null	88	68	50	369.02	KO2_3	179.04575:34780 180.0491:2971 181.05246:2962	57.98712:42 58.99428:671 73.01519:45 76.02098:917 77.03721:24 86.993:125 116.01067:104	17310	24500	21793	18195	17725	19905	21254	27176	26967	34780
300	14.788	179.101	w/o MS2:Methyleugenol	[M+H]+	similar chromatogram in higher mz_360	0.1	FALSE	5	179.1	C11H14O2	Dimethoxybenzenes	ZYEMGPIYFIJGTP-UHFFFAOYSA-N	O(C1=CC=C(C=C1OC)CC=C)C	530	TRUE	TRUE	FALSE		FALSE	FALSE	null	null	100	99.5	null	null	null	27.29	KO1_2	179.10052:1979 180.10387:985 181.10723:591		512	422	556	564	314	1979	125	276	82	86
301	12.047	180.095	w/o MS2:D-(+)-GLUCOSAMINE	[M+H]+	ion correlated with 95	0.3	FALSE	null	180.09	C6H13NO5	Hexoses	MSWZFWKMSRAUBD-UHFFFAOYSA-N	C(C1C(C(C(C(O1)O)N)O)O)O	530	TRUE	TRUE	FALSE		FALSE	FALSE	null	null	96.6	null	null	null	null	50.02	KO2_3	180.09528:2690 181.09863:763 182.10199:51		78	72	76	77	76	88	100	1508	1616	2690
302	13.513	180.097	w/o MS2:Phenprobamate	[M+H]+	ion correlated with 174; ion correlated with 1211; ion correlated with 1555; ion correlated with 27; ion correlated with 86; ion correlated with 132; ion correlated with 182; ion correlated with 186; ion correlated with 192; ion correlated with 230; ion correlated with 268; ion correlated with 490; ion correlated with 761; ion correlated with 1561; ion correlated with 2006; ion correlated with 24…	0.1	FALSE	1.008	180.101	C10H13NO2	Benzene and substituted derivatives	CAMYKONBWHRPDD-UHFFFAOYSA-N	N=C(O)OCCCC=1C=CC=CC1	530	TRUE	TRUE	FALSE		FALSE	FALSE	null	null	98.2	99.2	null	null	null	46.35	KO1_2	180.09709:1907 181.10044:1200 182.1038:450		111	149	87	83	100	1907	128	154	187	75
303	12.925	180.097	w/o MS2:Phenprobamate	[M+H]+	ion correlated with 661; ion correlated with 94; ion correlated with 1040	0.1	FALSE	1.008	180.101	C10H13NO2	Benzene and substituted derivatives	CAMYKONBWHRPDD-UHFFFAOYSA-N	N=C(O)OCCCC=1C=CC=CC1	530	TRUE	TRUE	FALSE		FALSE	FALSE	null	null	98.4	99.3	null	null	null	64.52	KO2_2	180.09732:2588 181.10067:1074 182.10403:752		69	83	69	73	94	67	2588	114	252	234
304	13.718	180.169	w/o MS2:1,3-Dihydroxyacetone dimer	[M+H]+	ion correlated with 427; ion correlated with 647; found in higher mz's MsMs_464	0.1	FALSE	null	180.17	C6H12O6	1,4-dioxanes	KEQUNHIAUQQPAC-UHFFFAOYSA-N	C1C(OCC(O1)(CO)O)(CO)O	530	TRUE	TRUE	FALSE		FALSE	FALSE	null	null	99.9	null	null	null	null	44.02	WT_3	180.16914:1431 181.17249:1721 182.17585:507		9	9	2	7	19	46	70	1431	121	86
305	1.42	180.902	Unknown	[M+H]+		0.6	TRUE	null	null	null	null	null	null	999	FALSE	FALSE	FALSE		FALSE	FALSE	null	null	null	null	null	null	null	152.05	KO1_1	180.90167:10310 181.90502:22 182.90838:893	78.95222:21 78.96225:21 180.89908:21 180.90097:21 180.90477:21	5748	9816	10310	5269	7480	8108	5197	5124	8826	7169
306	13.854	181.154	w/o MS2:Caffeic acid	[M+H]+	ion correlated with 1544; adduct linked to 247_[M+H-H2O]+	0.1	FALSE	null	181.15	C9H8O4	Hydroxycinnamic acids	QAIPRVGONGVQAS-DUXPYHPUSA-N	C1=CC(=C(C=C1C=CC(=O)O)O)O	530	TRUE	TRUE	FALSE		FALSE	FALSE	null	null	98	null	null	null	null	36.38	KO2_3	181.15405:3930 182.1574:342 183.16076:342		50	50	20	39	55	357	1446	583	1897	3930
307	1.793	182.076	w/o MS2:L-Tyrosine	[M+NH4]+	adduct linked to 199_[M+H-H2O]+	0.5	FALSE	5.727	182.08	C9H11NO3	Tyrosine and derivatives	OUYCCCASQSFEME-QMMMGPOBSA-N	OC(=O)C(N)Cc(c1)ccc(O)c1	530	TRUE	TRUE	FALSE		FALSE	FALSE	null	null	98.5	99.9	null	null	null	151.89	KO2_3	182.07649:7665 183.07984:684 184.0832:20841		605	3638	6812	7226	2384	6540	6749	3425	6868	7665
308	3.385	182.078	Tyrosine	[M+H]+		0.6	TRUE	7.28	182.082	C18H32O7	Tyrosine and derivatives	OUYCCCASQSFEME-QMMMGPOBSA-N	O=C(O)C(N)CC1=CC=C(O)C=C1	430	TRUE	TRUE	TRUE		FALSE	FALSE	null	null	97.7	99.9	95.1	99	100	267.57	KO1_2	182.07849:11512 183.08184:1330 184.0852:861	65.03951:63 70.94245:21 77.03608:188 89.03767:45 91.05479:1209 94.05026:43 95.04668:328 103.05225:84 107.05077:84 109.05941:84 118.0646:63 119.04667:819 121.06493:22 123.04223:777 124.0526:45 136.0742:692 137.06226:21 147.04352:84 165.04364:42	3407	6135	10047	10881	5224	11512	11401	6082	10383	14043
309	1.533	184.071	Phosphocholine	[M+H]+	found in higher mz's MsMs_646; similar chromatogram in higher mz_646	1	TRUE	8.969	184.074	C5H15NO4P	Phosphocholines	YHHSONZFOIEMCP-UHFFFAOYSA-N	O=P([O-])(O)OCC[N+](C)(C)C	430	TRUE	TRUE	TRUE		FALSE	FALSE	null	null	92.4	99.7	92.7	90.5	76.9	2443.84	WT_2	184.07043:182713 185.07378:8234 186.07714:2742	56.05041:441 56.16882:21 58.06545:214 59.07547:134 60.08106:1130 70.0628:125 71.07303:3214 80.96739:89 80.97374:556 86.09603:12645 98.98492:16156 99.1999:50 104.10646:651 124.99908:20910 127.73772:25 166.05879:1207 184.0713:1646	190895	140925	154518	101170	182713	88527	98280	118549	91315	53522
310	3.089	184.072	w/o MS2:PHOSPHOCHOLINE	[M+H]+		0.2	FALSE	7.367	184.073	C5H14NO4P	Phosphocholines	YHHSONZFOIEMCP-UHFFFAOYSA-O	C[N+](C)(C)CCOP(=O)(O)O	530	TRUE	TRUE	FALSE		FALSE	FALSE	null	null	99.9	99.9	null	null	null	22.76	KO2_3	184.07231:2739 185.07566:294 186.07902:147		1133	1414	1824	2245	1749	2370	2471	1599	2431	2739
311	12.165	184.091	w/o MS2:L-CARNITINE	[M+H]+	ion correlated with 587; ion correlated with 453; ion correlated with 534; ion correlated with 1419; ion correlated with 1497; ion correlated with 1604; ion correlated with 2959; found in higher mz's MsMs_453	0.1	FALSE	null	184.094	C7H15NO3	Carnitines	PHIQHXFUZVPYII-ZCFIWIBFSA-N	C[N+](C)(C)C[C@H](O)CC([O-])=O	530	TRUE	TRUE	FALSE		FALSE	FALSE	null	null	99.1	null	null	null	null	62.75	WT_3	184.09132:3046 185.09467:353 186.09803:118		100	118	125	128	105	128	174	3046	352	258
312	11.395	184.093	w/o MS2:L-CARNITINE	[M+H]+	ion correlated with 354; ion correlated with 511; ion correlated with 808; ion correlated with 821; ion correlated with 1657; ion correlated with 2252; ion correlated with 375; ion correlated with 1549; found in higher mz's MsMs_450; found in higher mz's MsMs_452	0.2	FALSE	null	184.094	C7H15NO3	Carnitines	PHIQHXFUZVPYII-ZCFIWIBFSA-N	C[N+](C)(C)C[C@H](O)CC([O-])=O	530	TRUE	TRUE	FALSE		FALSE	FALSE	null	null	99.9	null	null	null	null	18.16	KO2_3	184.09332:1344 185.09667:273 186.10003:357		96	81	84	113	102	78	129	88	1259	1344
313	13.242	185.116	w/o MS2:Benzidine	[M+H]+		0.2	FALSE	3.975	185.107	C12H12N2	Benzidines	HFACYLZERDEVSX-UHFFFAOYSA-N	NC1=CC=C(C=C1)C1=CC=C(N)C=C1	530	TRUE	TRUE	FALSE		FALSE	FALSE	null	null	91.6	99.6	null	null	null	29.41	KO2_3	185.11568:2411 186.11903:323 187.12239:682		132	133	75	93	100	161	389	1747	1157	2411
314	13.223	186.218	w/o MS2:Tributylamine	[M+H]+	ion correlated with 717; similar chromatogram in higher mz_322	0.2	FALSE	5.4	186.222	C12H27N	Trialkylamines	IMFACGCPASFAPR-UHFFFAOYSA-N	N(CCCC)(CCCC)CCCC	530	TRUE	TRUE	FALSE		FALSE	FALSE	null	null	98.3	99.7	null	null	null	34.49	WT_3	186.21786:1449 187.22121:285 188.22457:44		144	148	109	85	120	160	1340	1449	173	467
315	13.795	186.219	w/o MS2:Tributylamine	[M+H]+	ion correlated with 2284; ion correlated with 2313; ion correlated with 742; ion correlated with 2410; ion correlated with 974; ion correlated with 1219; ion correlated with 2505	0.1	FALSE	5.4	186.222	C12H27N	Trialkylamines	IMFACGCPASFAPR-UHFFFAOYSA-N	N(CCCC)(CCCC)CCCC	530	TRUE	TRUE	FALSE		FALSE	FALSE	null	null	99.4	99.6	null	null	null	40.99	KO1_2	186.21941:1493 187.22276:100 188.22612:0		391	256	249	150	326	1493	302	172	214	214
316	1.393	186.909	Unknown	[M+H]+	found in higher mz's MsMs_896; similar chromatogram in higher mz_1303; found in higher mz's MsMs_1303; similar chromatogram in higher mz_892; similar chromatogram in higher mz_1737; found in higher mz's MsMs_1252; similar chromatogram in higher mz_2016; similar chromatogram in higher mz_2227; similar chromatogram in higher mz_2290; similar chromatogram in higher mz_1045; similar chromatogram in h…	0.5	TRUE	null	null	null	null	null	null	999	FALSE	FALSE	FALSE		FALSE	FALSE	null	null	null	null	null	null	null	143.78	KO1_2	186.90762:6558 187.91097:0 188.91433:113	186.91644:63	8378	5591	6358	9012	8560	6558	8257	7096	6237	5543
317	1.773	187.095	w/o MS2:NCGC00169729-02!2-(1-hydroxyethyl)-4-(2-hydroxypropyl)-2H-furan-5-one	[M+H]+	similar chromatogram in higher mz_2718	0.1	FALSE	null	187.096	C9H14O4	Butenolides	JAAFNWYGLROOGI-UHFFFAOYSA-N	CC(O)CC1=CC(OC1=O)C(C)O	530	TRUE	TRUE	FALSE		FALSE	FALSE	null	null	99.9	null	null	null	null	22.31	KO1_3	187.09514:1380 188.09849:252 189.10185:1512		528	687	897	1108	576	1056	393	443	1380	1372
318	11.71	187.14	w/o MS2:NCGC00380284-01!N-(5-acetamidopentyl)acetamide	[M+H]+		0.1	FALSE	null	187.144	C9H18N2O2	Acetamides	FQKKPLXFGDCBJT-UHFFFAOYSA-N	CC(=O)NCCCCCNC(C)=O	530	TRUE	TRUE	FALSE		FALSE	FALSE	null	null	97.8	null	null	null	null	17.11	KO1_3	187.13979:1506 188.14314:176 189.1465:145		233	276	246	289	264	246	216	284	1506	274
319	11.6	188.067	w/o MS2:4-hydroxy-4-(pyridin-2-yl)butan-2-one	[M+H]+	found in higher mz's MsMs_391	0.2	TRUE	2.53	188.07	C9H11NO2	Pyridines and derivatives	NYKHQRHPWDLZTL-UHFFFAOYSA-N	O=C(C)CC(O)C1=NC=CC=C1	530	TRUE	TRUE	FALSE		FALSE	FALSE	null	null	65.5	99.6	null	null	null	1944.87	KO2_3	188.06732:97856 189.07067:29572 190.07403:1598	65.03721:42 77.04102:63 90.04339:84 91.05342:1293 103.04938:105 115.05346:3412 116.04575:199 117.05453:1135 117.70293:280 118.06306:19681 127.05123:539 128.04436:191 129.05096:84 132.07498:63 140.04787:84 141.05357:125 142.06288:1213 143.0724:5999 144.04315:153 144.07703:1632 146.05759:7707 169.53096:68 170.05515:863 188.07034:125	35	39	54	38	39	49	41	44	78670	97856
320	12.443	188.067	w/o MS2:4-hydroxy-4-(pyridin-2-yl)butan-2-one	[M+H]+	found in higher mz's MsMs_390; adduct linked to 266_[M+H-H2O]+; similar chromatogram in higher mz_2010	0.2	TRUE	2.53	188.07	C9H11NO2	Pyridines and derivatives	NYKHQRHPWDLZTL-UHFFFAOYSA-N	O=C(C)CC(O)C1=NC=CC=C1	530	TRUE	TRUE	FALSE		FALSE	FALSE	null	null	66.1	99.5	null	null	null	1111.11	WT_3	188.0675:85902 189.07085:10706 190.07421:988	91.05347:582 103.0609:42 115.05202:1307 116.05951:125 117.0546:608 117.70912:125 118.06467:8227 127.0529:251 128.05083:84 140.04964:84 142.05962:438 143.06912:2385 144.07713:846 145.60258:69 146.05769:2479 160.06975:43 170.05894:431 188.05887:109	52	45	50	31	46	33	62	85902	359	1375
321	13.727	188.069	w/o MS2:4-hydroxy-4-(pyridin-2-yl)butan-2-one	[M+H]+	adduct linked to 268_[M+H-H2O]+	0.6	TRUE	2.53	188.07	C9H11NO2	Pyridines and derivatives	NYKHQRHPWDLZTL-UHFFFAOYSA-N	O=C(C)CC(O)C1=NC=CC=C1	530	TRUE	TRUE	FALSE		FALSE	FALSE	null	null	66	99.4	null	null	null	2772.89	KO1_2	188.06915:140452 189.0725:16385 190.07586:1406	65.03928:84 74.01107:21 77.03584:84 89.03743:104 91.0532:1532 114.04559:92 115.05171:2823 116.06072:389 117.05582:1128 117.71647:94 118.06283:19001 120.18571:21 127.04781:453 128.04251:191 129.05234:84 132.07637:84 140.0443:146 141.0634:89 142.06264:1451 143.07048:4718 144.08018:1695 146.05736:5452 160.07475:64 170.05673:725 188.0643:125	46961	85500	100790	106831	56061	140452	217	12	104	86
322	12.899	188.069	w/o MS2:4-hydroxy-4-(pyridin-2-yl)butan-2-one	[M+H]+	ion correlated with 1566; ion correlated with 847; adduct linked to 265_[M+H-H2O]+	0.3	TRUE	2.53	188.07	C9H11NO2	Pyridines and derivatives	NYKHQRHPWDLZTL-UHFFFAOYSA-N	O=C(C)CC(O)C1=NC=CC=C1	530	TRUE	TRUE	FALSE		FALSE	FALSE	null	null	65.2	99.5	null	null	null	1303.71	KO2_2	188.06921:121321 189.07256:15550 190.07592:1711	65.04053:84 89.03223:63 89.03757:104 91.05468:1391 114.69634:93 115.05337:3106 116.04414:241 117.05444:835 118.06451:20919 118.30849:76 127.04955:390 127.05433:518 128.04587:148 129.0605:63 132.04247:84 132.07652:84 140.04945:146 141.06187:90 142.06448:1543 143.07063:5668 144.03798:126 144.07864:2035 144.29898:44 146.05751:5882 160.07314:85 170.0569:868 180.91177:22 188.07028:209	39	44	37	60	58	57	121321	1514	1265	95
323	1.495	188.176	w/o MS2:N8-Acetylspermidine	[M+H]+		0.5	FALSE	8.484	188.176	C9H21N3O	Carboximidic acids	FONIWJIDLJEJTL-UHFFFAOYSA-N	OC(=NCCCCNCCCN)C	530	TRUE	TRUE	FALSE		FALSE	FALSE	null	null	100	99.8	null	null	null	80.86	WT_3	188.17615:2576 189.1795:658 190.18286:0		1409	2421	1181	1812	2061	2185	2124	2576	1435	2569
324	13.291	188.202	w/o MS2:3-(Octyloxy)propan-1-amine	[M+H]+		0.1	FALSE	16.264	188.201	C11H25NO	Dialkyl ethers	RDCAZFAKCIEASQ-UHFFFAOYSA-N	CCCCCCCCOCCCN	530	TRUE	TRUE	FALSE		FALSE	FALSE	null	null	99.9	100	null	null	null	74.35	KO1_3	188.2016:1713 189.20495:410 190.20831:0		5	4	2	2	2	6	7	22	1713	97
325	13.82	188.643	Unknown	[M+H]+	ion correlated with 2464; ion correlated with 2500; ion correlated with 1809; ion correlated with 2087; ion correlated with 3111; ion correlated with 2081; ion correlated with 1142; ion correlated with 2736; similar chromatogram in higher mz_2578; similar chromatogram in higher mz_2172; similar chromatogram in higher mz_1107	0.1	FALSE	null	null	null	null	null	null	999	FALSE	FALSE	FALSE		FALSE	FALSE	null	null	null	null	null	null	null	286.49	KO2_3	188.64261:2072 189.64596:342 190.64932:0		18	16	136	3	22	16	317	100	134	2072
326	14.917	188.646	Unknown	[M+H]+		0.1	FALSE	null	null	null	null	null	null	999	FALSE	FALSE	FALSE		FALSE	FALSE	null	null	null	null	null	null	null	603.52	KO2_3	188.64629:4293 189.64964:342 190.653:0		666	28	255	73	86	150	369	2670	142	4293
327	14.337	188.646	Unknown	[M+H]+		0.1	FALSE	null	null	null	null	null	null	999	FALSE	FALSE	FALSE		FALSE	FALSE	null	null	null	null	null	null	null	302.7	KO1_2	188.64633:1488 189.64968:328 190.65304:0		72	40	419	56	162	1488	121	940	516	128
328	1.506	189.132	w/o MS2:Homoarginine	[M+H]+		0.3	FALSE	8.979	189.133	C7H16N4O2	Alpha amino acids	QUOGESRFPZDMMT-YFKPBYRVSA-N	O=C(O)C(N)CCCCNC(=N)N	530	TRUE	TRUE	FALSE		FALSE	FALSE	null	null	99.9	99.7	null	null	null	32.49	KO2_2	189.1317:1335 190.13505:180 191.13841:36		822	242	490	1376	709	967	1335	956	1194	1202
329	2.007	190.067	w/o MS2:N-ACETYL-DL-GLUTAMIC ACID	[M+H]+	adduct linked to 272_[M+H-H2O]+	0.2	FALSE	8.3	190.07	C7H11NO5	Glutamic acid and derivatives	RFMMMVDNIPUKGG-UHFFFAOYSA-N	CC(=O)NC(CCC(=O)O)C(=O)O	530	TRUE	TRUE	FALSE		FALSE	FALSE	null	null	98.7	99.8	null	null	null	13.34	WT_3	190.06682:1368 191.07017:248 192.07353:0		155	2244	805	1197	1467	954	791	1368	933	1324
330	3.191	190.068	w/o MS2:N-ACETYL-DL-GLUTAMIC ACID	[M+H]+		0.3	FALSE	8.3	190.07	C7H11NO5	Glutamic acid and derivatives	RFMMMVDNIPUKGG-UHFFFAOYSA-N	CC(=O)NC(CCC(=O)O)C(=O)O	530	TRUE	TRUE	FALSE		FALSE	FALSE	null	null	99.7	99.9	null	null	null	15.82	WT_3	190.06845:1816 191.0718:233 192.07516:179		788	1688	723	1324	1554	717	1222	1816	788	1577
331	12.411	190.086	w/o MS2:3-Indolepropionic acid	[M+NH4]+	ion correlated with 657; adduct linked to 278_[M+H]+	0.3	TRUE	null	190.086	C11H11NO2	Indolyl carboxylic acids and derivatives	GOLXRNDWAUTYKT-UHFFFAOYSA-N	C1=CC=C2C(=C1)C(=CN2)CCC(=O)O	530	TRUE	TRUE	FALSE		FALSE	FALSE	null	null	100	null	null	null	null	301.87	KO2_3	190.08609:12432 191.08944:1660 192.0928:831	55.93351:21 58.99338:297 67.05154:42 67.06195:21 69.06952:84 76.02241:42 85.08302:21 86.09635:84 86.98794:63 93.07281:21 96.0775:42 101.049:21 120.00818:21	36	39	44	34	37	21	31	8146	11157	12432
332	13.918	190.088	w/o MS2:METHYL INDOLE-3-ACETATE	[M+NH4]+	adduct linked to 276_[M+H]+	0.2	TRUE	null	190.087	C11H11NO2	Indole-3-acetic acid derivatives	KTHADMDGDNYQRX-UHFFFAOYSA-N	COC(=O)CC1=CNC2=CC=CC=C21	530	TRUE	TRUE	FALSE		FALSE	FALSE	null	null	99.9	null	null	null	null	532.03	KO1_2	190.08766:17491 191.09101:2116 192.09437:1518	57.98701:84 58.99526:439 62.99187:21 67.05356:63 69.07391:63 74.01715:21 86.09603:167 86.98499:42 96.08409:21 101.04156:63 104.99982:42 127.05418:84 144.08018:104 153.07222:21	9076	5054	12486	961	4113	17491	29	128	107	115
333	13.196	190.088	w/o MS2:synephrine	[M+NH4]+	ion correlated with 655; adduct linked to 277_[M+H]+	0.1	TRUE	1.94	190.08	C9H13NO2	1-hydroxy-2-unsubstituted benzenoids	YRCWQPVGYLYSOX-UHFFFAOYSA-N	OC1=CC=C(C=C1)C(O)CNC	530	TRUE	TRUE	FALSE		FALSE	FALSE	null	null	60.6	99.4	null	null	null	508.24	KO2_2	190.08798:15843 191.09133:1925 192.09469:1129	57.99036:43 58.99539:374 67.05949:84 69.06937:125 85.00739:85 86.10014:194 86.98911:125 99.02583:21 101.04034:125 105.00146:63 190.0831:42	28	62	32	30	36	34	15843	105	74	63
334	1.784	191.044	w/o MS2:4-nitroquinoline 1-oxide	[M+H]+		0.1	FALSE	2.011	191.045	C9H6N2O3	4-nitroquinoline N-oxides	YHQDZJICGQWFHK-UHFFFAOYSA-N	O=N(=O)C1=CC=N(=O)C=2C=CC=CC12	530	TRUE	TRUE	FALSE		FALSE	FALSE	null	null	100	100	null	null	null	60.91	KO1_3	191.04449:3537 192.04784:0 193.0512:684		349	1494	996	1354	1225	1486	757	1424	3537	1022
335	3.083	191.045	w/o MS2:4-nitroquinoline 1-oxide	[M+H]+		0.1	FALSE	2.011	191.045	C9H6N2O3	4-nitroquinoline N-oxides	YHQDZJICGQWFHK-UHFFFAOYSA-N	O=N(=O)C1=CC=N(=O)C=2C=CC=CC12	530	TRUE	TRUE	FALSE		FALSE	FALSE	null	null	100	100	null	null	null	56.63	KO1_3	191.04474:3663 192.04809:747 193.05145:249		107	95	483	186	708	886	533	1142	3663	546
336	1.323	191.074	w/o MS2:2-hydroxy-4-methyl-3H-benzo[e][1,4]diazepin-5(4H)-one	[M+H]+	ion correlated with 21; similar chromatogram in higher mz_1240; similar chromatogram in higher mz_1627; similar chromatogram in higher mz_1928; similar chromatogram in higher mz_2222; similar chromatogram in higher mz_2420; similar chromatogram in higher mz_3132	0.5	TRUE	3.28	191.072	C10H10N2O2	1,4-benzodiazepines	ZVHUQIMPAVOVTR-UHFFFAOYSA-N	O=C1C=2C=CC=CC2N=C(O)CN1C	530	TRUE	TRUE	FALSE		FALSE	FALSE	null	null	99.5	100	null	null	null	87.84	KO2_3	191.07393:5517 192.07728:326 193.08064:42	119.05437:21	1982	2060	3401	4867	1930	4364	4979	2038	4088	5517
337	13.843	191.146	w/o MS2:((1S,9aR)-octahydro-1H-quinolizin-1-yl)methanamine	[M+H]+	ion correlated with 2474; ion correlated with 2752; ion correlated with 2903; ion correlated with 1142; ion correlated with 1691; ion correlated with 1721; ion correlated with 247; ion correlated with 2736; ion correlated with 470; ion correlated with 1062; ion correlated with 1261; found in higher mz's MsMs_1357; similar chromatogram in higher mz_637; adduct linked to 280_[M+H-H2O]+; similar chr…	0.1	FALSE	2.55	191.15	C10H20N2	Quinolizines	WSBDCEJEINRUML-VHSXEESVSA-N	NCC1CCCN2CCCCC21	530	TRUE	TRUE	FALSE		FALSE	FALSE	null	null	98.2	99.4	null	null	null	62.29	KO2_3	191.14613:3780 192.14948:1026 193.15284:10933		77	77	11	62	40	123	253	664	777	3780
338	1.533	192.021	Unknown	[M+H]+		0.9	TRUE	null	null	null	null	null	null	999	FALSE	FALSE	FALSE		FALSE	FALSE	null	null	null	null	null	null	null	299.21	QC	192.02153:12340 193.02488:600 194.02824:0	62.98203:84 124.99303:42 124.99776:104 147.01114:21 184.0811:42	12340	13244	12628	6323	15406	13526	6605	13086	14505	8014
339	12.948	193.077	w/o MS2:Scopoletin	[M+H]+	ion correlated with 1264; ion correlated with 976	0.2	FALSE	null	193.073	C10H8O4	7-hydroxycoumarins	RODXRVNMMDRFIK-UHFFFAOYSA-N	O=C1OC=2C=C(O)C(OC)=CC2C=C1	530	TRUE	TRUE	FALSE		FALSE	FALSE	null	null	98.1	null	null	null	null	17.72	WT_3	193.07709:1361 194.08044:0 195.0838:720		70	56	45	47	59	46	178	1361	1296	200
340	13.436	193.081	w/o MS2:4-oxo-5-phenylpentanoic acid	[M+H]+	ion correlated with 1803; ion correlated with 62; ion correlated with 1967	0.1	FALSE	null	193.086	C11H12O3	Medium-chain keto acids and derivatives	LTNSOYZGFPWHOF-UHFFFAOYSA-N	O=C(O)CCC(=O)CC=1C=CC=CC1	530	TRUE	TRUE	FALSE		FALSE	FALSE	null	null	97	null	null	null	null	24.9	KO2_2	193.08095:1473 194.0843:140 195.08766:1171		63	78	71	83	67	136	1473	210	229	128
341	13.273	193.136	w/o MS2:Tocainide	[M+H]+		0.1	FALSE	4.801	193.134	C11H16N2O	m-Xylenes	BUJAGSGYPOAWEI-UHFFFAOYSA-N	OC(=NC=1C(=CC=CC1C)C)C(N)C	530	TRUE	TRUE	FALSE		FALSE	FALSE	null	null	99.6	99.6	null	null	null	31.14	KO1_2	193.13568:1475 194.13903:1296 195.14239:540		228	213	182	189	211	1475	558	949	828	669
342	14.762	193.156	Unknown	[M+H]+	adduct linked to 285_[M+H-H2O]+	0.3	FALSE	null	null	null	null	null	null	999	FALSE	FALSE	FALSE		FALSE	FALSE	null	null	null	null	null	null	null	73.09	WT_3	193.15555:4758 194.1589:822 195.16226:274		1032	2539	1414	2026	1339	1079	820	4758	3728	3289
343	13.865	193.158	w/o MS2:Scopoletin	[M+H]+	ion correlated with 1516; ion correlated with 2789; ion correlated with 949; adduct linked to 284_[M+H-H2O]+; similar chromatogram in higher mz_2168	0.2	FALSE	null	193.17	C10H8O4	7-hydroxycoumarins	RODXRVNMMDRFIK-UHFFFAOYSA-N	COC1=C(C=C2C(=C1)C=CC(=O)O2)O	530	TRUE	TRUE	FALSE		FALSE	FALSE	null	null	82.3	null	null	null	null	79.86	KO2_3	193.15752:5895 194.16087:1368 195.16423:1368		335	152	360	277	296	417	797	1026	2989	5895
344	2.345	193.929	Unknown	[M+H]+		0.1	FALSE	null	null	null	null	null	null	999	FALSE	FALSE	FALSE		FALSE	FALSE	null	null	null	null	null	null	null	10.49	KO2_3	193.92894:1980 194.93229:204 195.93565:307		1550	1067	1369	1293	1752	1183	1213	2052	2394	1980
345	11.744	194.112	w/o MS2:Pesticide3_Isoprocarb_C11H15NO2_2-Isopropylphenyl methylcarbamate	[M+H]+		0.1	FALSE	null	194.117	C11H15NO2	Cumenes	QBSJMKIUCUGGNG-UHFFFAOYSA-N	CC(C)C1=CC=CC=C1OC(=O)NC	530	TRUE	TRUE	FALSE		FALSE	FALSE	null	null	97	null	null	null	null	73.65	WT_3	194.11205:3104 195.1154:407 196.11876:79		141	103	116	108	89	101	112	3104	313	295
346	11.026	194.112	w/o MS2:Pesticide3_Isoprocarb_C11H15NO2_2-Isopropylphenyl methylcarbamate	[M+H]+		0.1	FALSE	null	194.117	C11H15NO2	Cumenes	QBSJMKIUCUGGNG-UHFFFAOYSA-N	CC(C)C1=CC=CC=C1OC(=O)NC	530	TRUE	TRUE	FALSE		FALSE	FALSE	null	null	97	null	null	null	null	37.75	KO1_3	194.11211:2200 195.11546:315 196.11882:72		134	125	107	123	105	116	144	148	2200	501
347	13.181	194.114	w/o MS2:3,4-Methylenedioxy-N-methylamphetamine (MDMA)	[M+H]+		0.1	TRUE	3.6	194.118	C11H15NO2	Benzodioxoles	SHXWCVYOXRDMCX-UHFFFAOYSA-N	CC(CC1=CC2=C(C=C1)OCO2)NC	530	TRUE	TRUE	FALSE		FALSE	FALSE	null	null	60.7	99.5	null	null	null	160.67	KO1_2	194.11392:5624 195.11727:864 196.12063:64	58.0655:84 77.03834:106 106.72076:42 107.04618:278 134.89438:129 135.04196:708 148.90973:21 152.90291:42 162.89445:42 194.1089:63	3223	248	138	129	108	5624	290	362	295	268
348	12.435	194.114	w/o MS2:Pesticide3_Isoprocarb_C11H15NO2_2-Isopropylphenyl methylcarbamate	[M+H]+		0.1	TRUE	null	194.117	C11H15NO2	Cumenes	QBSJMKIUCUGGNG-UHFFFAOYSA-N	CC(C)C1=CC=CC=C1OC(=O)NC	530	TRUE	TRUE	FALSE		FALSE	FALSE	null	null	98.9	null	null	null	null	106.91	KO2_2	194.11397:4865 195.11732:619 196.12068:225	100.11438:42 107.04472:346 134.89116:126 135.04037:569 152.89954:63 162.89639:42 194.11896:42	113	158	123	126	95	95	4865	333	242	280
349	12.963	194.149	w/o MS2:4-Hexyloxyaniline	[M+H]+	ion correlated with 790; ion correlated with 624; ion correlated with 1734	0.2	FALSE	15.896	194.154	C12H19NO	Aminophenyl ethers	DJRKHTCUXRGYEU-UHFFFAOYSA-N	CCCCCCOC1=CC=C(N)C=C1	530	TRUE	TRUE	FALSE		FALSE	FALSE	null	null	97.5	100	null	null	null	26.52	KO2_3	194.1494:1373 195.15275:480 196.15611:120		36	37	19	20	22	38	77	62	1341	1373
350	13.667	194.149	w/o MS2:4-Hexyloxyaniline	[M+H]+	ion correlated with 1735	0.2	FALSE	15.896	194.154	C12H19NO	Aminophenyl ethers	DJRKHTCUXRGYEU-UHFFFAOYSA-N	CCCCCCOC1=CC=C(N)C=C1	530	TRUE	TRUE	FALSE		FALSE	FALSE	null	null	97.5	100	null	null	null	42.81	KO1_2	194.14941:1844 195.15276:297 196.15612:198		47	91	132	153	152	1844	1537	326	396	256
351	13.626	194.614	w/o MS2:Urapidil hydrochloride	[M+H]+		0.1	FALSE	null	194.621	C20H30ClN5O3	Phenylpiperazines	KTMLZVUAXJERAT-UHFFFAOYSA-N	N1(C(N(C(=CC1=O)NCCCN2CCN(CC2)C3=CC=CC=C3OC)C)=O)C.Cl	530	TRUE	TRUE	FALSE		FALSE	FALSE	null	null	94.2	null	null	null	null	222.92	WT_3	194.61406:1175 195.61741:368 196.62077:0		2	2	2	2	9	10	11	1175	626	19
352	14.196	195.101	w/o MS2:Butylparaben	[M+H]+		0.6	TRUE	24.665	195.102	C11H14O3	p-Hydroxybenzoic acid alkyl esters	QFOHBWFCKVYLES-UHFFFAOYSA-N	CCCCOC(=O)C1=CC=C(O)C=C1	530	TRUE	TRUE	FALSE		FALSE	FALSE	null	null	72.1	99.4	null	null	null	207.38	QC	195.09698:11570 196.10033:1682 197.10369:1203	67.05853:21 70.06909:43 77.03375:44 77.03747:348 77.061:64 82.07143:21 93.03205:84 95.04963:1474 107.08751:48 117.07158:44 121.02637:845 131.07468:21 137.05925:42 147.06267:21 149.05841:276 163.05356:21 167.06479:188	11570	1032	898	7356	11270	531	8008	6001	10378	17756
353	13.39	195.136	w/o MS2:NCGC00384951-01!2-(6-hydroxy-6-methylheptyl)-2H-furan-5-one	[M+H]+		0.2	FALSE	null	195.137	C12H20O3	Butenolides	RFEPDQFPTNCOBK-UHFFFAOYSA-N	CC(C)(O)CCCCCC1OC(=O)C=C1	530	TRUE	TRUE	FALSE		FALSE	FALSE	null	null	99.9	null	null	null	null	37.38	WT_3	195.13626:2358 196.13961:470 197.14297:846		194	296	78	81	72	261	264	2358	1542	2265
354	11.343	196.091	w/o MS2:N-ACETYLLEUCINE	[M+H]+	ion correlated with 1342; ion correlated with 511; ion correlated with 808; ion correlated with 821; ion correlated with 1657; ion correlated with 312; ion correlated with 375	0.2	FALSE	null	196.094	C8H15NO3	Leucine and derivatives	WXNXCEHXYPACJF-ZETCQYMHSA-N	CC(C)C[C@H](NC(C)=O)C(O)=O	530	TRUE	TRUE	FALSE		FALSE	FALSE	null	null	99.2	null	null	null	null	24.3	KO2_3	196.09142:1879 197.09477:167 198.09813:287		62	52	73	68	56	54	57	72	1566	1879
355	12.662	196.094	w/o MS2:N-ACETYLLEUCINE	[M+H]+	ion correlated with 214; ion correlated with 822; ion correlated with 1659; ion correlated with 807; ion correlated with 2251; ion correlated with 875; ion correlated with 1343; ion correlated with 3104; ion correlated with 3106; ion correlated with 510; ion correlated with 859; ion correlated with 1548	0.1	FALSE	null	196.094	C8H15NO3	Leucine and derivatives	WXNXCEHXYPACJF-ZETCQYMHSA-N	CC(C)C[C@H](NC(C)=O)C(O)=O	530	TRUE	TRUE	FALSE		FALSE	FALSE	null	null	100	null	null	null	null	24.25	KO2_2	196.09355:1565 197.0969:214 198.10026:93		74	61	66	60	56	65	1565	159	238	144
356	1.477	196.861	Unknown	[M+H]+	found in higher mz's MsMs_1643; found in higher mz's MsMs_1624; found in higher mz's MsMs_1877; found in higher mz's MsMs_2155; found in higher mz's MsMs_1874	0.5	TRUE	null	null	null	null	null	null	999	FALSE	FALSE	FALSE		FALSE	FALSE	null	null	null	null	null	null	null	278.42	KO1_2	196.86317:7808 197.86652:0 198.86988:6952	80.94975:630	5660	5892	5021	9296	6950	7808	11166	8373	6225	7762
357	12.669	197.087	w/o MS2:Theanine	[M+H]+	found in higher mz's MsMs_420; found in higher mz's MsMs_421	0.2	FALSE	null	197.09	C7H14N2O3	Glutamine and derivatives	DATAGRPVKZEWHA-YFKPBYRVSA-N	O=C(O)C(N)CCC(O)=NCC	530	TRUE	TRUE	FALSE		FALSE	FALSE	null	null	99.1	null	null	null	null	28.03	KO2_2	197.0869:1822 198.09025:517 199.09361:74		98	95	84	85	74	94	1822	1565	320	280
358	11.738	197.087	w/o MS2:Theanine	[M+H]+	found in higher mz's MsMs_421	0.1	FALSE	null	197.09	C7H14N2O3	Glutamine and derivatives	DATAGRPVKZEWHA-YFKPBYRVSA-N	O=C(O)C(N)CCC(O)=NCC	530	TRUE	TRUE	FALSE		FALSE	FALSE	null	null	99.1	null	null	null	null	29.36	KO2_3	197.0869:1598 198.09025:0 199.09361:0		83	92	93	73	73	76	91	130	114	1598
359	1.785	198.037	w/o MS2:N-ACETYLASPARTATE	[M+H]+		0.5	FALSE	null	198.037	C6H9NO5	Aspartic acid and derivatives	OTCCIMWXFLJLIA-BYPYZUCNSA-N	CC(=O)N[C@@H](CC(O)=O)C(O)=O	530	TRUE	TRUE	FALSE		FALSE	FALSE	null	null	100	null	null	null	null	93.42	KO2_3	198.03722:6990 199.04057:1709 200.04393:0		782	2357	1688	9201	2410	3606	6705	3775	3662	6990
360	14.765	198.178	w/o MS2:N-(n-octyl)-2-pyrrolidinone	[M+H]+		0.2	FALSE	21.872	198.185	C12H23NO	N-alkylpyrrolidines	WPPOGHDFAVQKLN-UHFFFAOYSA-N	CCCCCCCCN1CCCC1=O	530	TRUE	TRUE	FALSE		FALSE	FALSE	null	null	94.5	99.7	null	null	null	105.63	KO1_2	198.17848:3620 199.18183:789 200.18519:394		245	1591	900	1959	229	3620	233	2427	431	748
361	14.246	198.181	w/o MS2:N-(n-octyl)-2-pyrrolidinone	[M+H]+	similar chromatogram in higher mz_1683	0.3	FALSE	21.872	198.185	C12H23NO	N-alkylpyrrolidines	WPPOGHDFAVQKLN-UHFFFAOYSA-N	CCCCCCCCN1CCCC1=O	530	TRUE	TRUE	FALSE		FALSE	FALSE	null	null	97.4	99.7	null	null	null	90.91	KO2_2	198.18059:3511 199.18394:2367 200.1873:197		62	255	99	28	286	1994	3511	2898	403	919
362	13.816	198.187	w/o MS2:N-(n-octyl)-2-pyrrolidinone	[M+NH4]+	ion correlated with 3067; ion correlated with 2111; ion correlated with 2686; ion correlated with 2864; ion correlated with 2955; ion correlated with 2924; similar chromatogram in higher mz_1949; adduct linked to 247_[M+H-H2O]+	0.3	FALSE	21.872	198.185	C12H23NO	N-alkylpyrrolidines	WPPOGHDFAVQKLN-UHFFFAOYSA-N	CCCCCCCCN1CCCC1=O	530	TRUE	TRUE	FALSE		FALSE	FALSE	null	null	99.7	99.7	null	null	null	133.2	KO1_3	198.18674:4647 199.19009:2051 200.19345:0		68	66	46	19	68	68	1883	4479	4647	4379
363	1.475	198.858	Unknown	[M+H]+	ion correlated with 2859; ion correlated with 1877; ion correlated with 2339; ion correlated with 627; ion correlated with 2894; found in higher mz's MsMs_1643; found in higher mz's MsMs_1624; found in higher mz's MsMs_2859; found in higher mz's MsMs_1877; found in higher mz's MsMs_2155; found in higher mz's MsMs_1874	0.5	TRUE	null	null	null	null	null	null	999	FALSE	FALSE	FALSE		FALSE	FALSE	null	null	null	null	null	null	null	307.03	KO1_2	198.85855:6603 199.8619:0 200.86526:1792	80.94709:362 82.94031:63 82.94545:125	5101	4783	3902	9056	6591	6603	10294	7601	5319	7007
364	14.021	199.616	Unknown	[M+H]+	similar chromatogram in higher mz_1305; similar chromatogram in higher mz_1399; similar chromatogram in higher mz_1161; similar chromatogram in higher mz_1074	0.3	FALSE	null	null	null	null	null	null	999	FALSE	FALSE	FALSE		FALSE	FALSE	null	null	null	null	null	null	null	253.24	KO1_3	199.61574:1303 200.61909:342 201.62245:0		8	6	14	10	19	18	1106	1090	1303	32
365	14.816	200.195	Unknown	[M+H]+		0.2	TRUE	null	null	null	null	null	null	999	FALSE	FALSE	FALSE		FALSE	FALSE	null	null	null	null	null	null	null	674.4	WT_2	200.1947:20464 201.19805:3823 202.20141:152	55.05545:63 57.07081:104 67.05728:21 71.08642:42 74.05994:63 86.06098:21 88.07608:146 102.08887:104 130.12451:42 144.13487:42 200.1897:296	98	114	256	219	20464	112	306	19846	124	321
366	14.431	200.196	Unknown	[M+H]+		0.3	TRUE	null	null	null	null	null	null	999	FALSE	FALSE	FALSE		FALSE	FALSE	null	null	null	null	null	null	null	303.1	KO1_2	200.19571:13379 201.19906:2232 202.20242:0	57.07248:104 71.04781:42 74.06303:104 88.07283:167 97.10203:21 102.08965:84 116.10452:42 170.09874:21 200.2027:315	231	121	99	98	169	13379	77	128	6665	10147
367	13.609	200.196	Unknown	[M+H]+	similar chromatogram in higher mz_613	0.1	FALSE	null	null	null	null	null	null	999	FALSE	FALSE	FALSE		FALSE	FALSE	null	null	null	null	null	null	null	387.38	KO2_2	200.19637:9554 201.19972:1652 202.20308:69		10	17	32	35	77	39	9554	175	152	53
368	13.455	200.23	w/o MS2:N-Methyldodecylamine	[M+H]+	ion correlated with 2449; ion correlated with 541; ion correlated with 2349	0.1	FALSE	10.498	200.237	C13H29N	Dialkylamines	OMEMQVZNTDHENJ-UHFFFAOYSA-N	CCCCCCCCCCCCNC	530	TRUE	TRUE	FALSE		FALSE	FALSE	null	null	94.4	100	null	null	null	68.83	KO2_3	200.23048:1123 201.23383:202 202.23719:202		6	6	3	2	4	19	7	42	129	1123
369	1.475	200.856	Unknown	[M+H]+	ion correlated with 1864; ion correlated with 1743; found in higher mz's MsMs_1877; found in higher mz's MsMs_2155	0.5	FALSE	null	null	null	null	null	null	999	FALSE	FALSE	FALSE		FALSE	FALSE	null	null	null	null	null	null	null	66.49	KO2_2	200.85555:2930 201.8589:0 202.86226:324		1314	1212	1076	2318	1631	1779	2930	1953	1447	1786
370	13.58	202.08	w/o MS2:Fluoranthene	[M+H]+		0.1	FALSE	18.925	202.078	C16H10	Naphthalenes	GVEPBJHOBDJJJI-UHFFFAOYSA-N	C1=CC2=C(C=C1)C1=C3C2=CC=CC3=CC=C1	530	TRUE	TRUE	FALSE		FALSE	FALSE	null	null	99.5	99.9	null	null	null	123.41	KO1_2	202.07979:3765 203.08314:666 204.0865:222		378	1035	38	46	820	3765	138	86	128	110
371	12.275	202.082	w/o MS2:Carbaryl	[M+H]+	adduct linked to 448_[M+NH4]+	0.3	TRUE	7.6	202.086	C12H11NO2	Naphthalenes	CVXBEEMKQHEXEN-UHFFFAOYSA-N	c12c(OC(NC)=O)cccc1cccc2	530	TRUE	TRUE	FALSE		FALSE	FALSE	null	null	62	99.9	null	null	null	193.9	KO2_3	202.08199:10260 203.08534:1687 204.0887:119	115.05503:209 116.06254:63 117.05459:84 130.06801:63 132.07503:63 142.06798:106 143.06908:465 144.03981:319 145.04782:334 153.90839:21 157.08534:43 160.06253:66 160.07504:972 169.04799:23 170.05518:209	36	31	32	45	16	31	29	4117	8851	10260
372	13.026	202.082	w/o MS2:Carbaryl	[M+H]+	ion correlated with 411; adduct linked to 447_[M+NH4]+	0.1	TRUE	7.6	202.086	C12H11NO2	Naphthalenes	CVXBEEMKQHEXEN-UHFFFAOYSA-N	c12c(OC(NC)=O)cccc1cccc2	530	TRUE	TRUE	FALSE		FALSE	FALSE	null	null	62.2	99.9	null	null	null	276.11	KO2_2	202.08229:8972 203.08564:1850 204.089:132	59.01511:42 69.07192:21 105.06822:42 109.07286:42 115.05063:167 116.0642:42 117.05167:104 124.04337:21 130.06494:84 132.0752:104 142.05637:84 142.06647:148 142.98315:43 143.07431:367 144.04337:251 145.05139:443 149.03075:22 159.06425:44 160.0663:366 160.07344:1292 170.0609:167	53	38	34	28	34	43	8972	195	114	60
373	12.744	202.1	w/o MS2:makaluvamine C	[M+H-H2O]+	ion correlated with 3104; ion correlated with 510; ion correlated with 859; ion correlated with 537; ion correlated with 1411; ion correlated with 1420; ion correlated with 1500; ion correlated with 1576; ion correlated with 1619; ion correlated with 1754; ion correlated with 1018; ion correlated with 1377; ion correlated with 1605; ion correlated with 1675; ion correlated with 2207; ion correlat…	0.1	FALSE	null	202.1	C11H12N3O	Pyrrolo[4,3,2-de]quinolines	QTFWETYHWQLXMW-UHFFFAOYSA-O	O=C(C(N)=C1)C2=C3C1=[N+](C)CCC3=CN2	530	TRUE	TRUE	FALSE		FALSE	FALSE	null	null	100	null	null	null	null	54.43	KO2_2	202.1002:2062 203.10355:560 204.10691:280		29	36	50	32	17	48	2062	373	246	117
374	12.165	202.104	w/o MS2:makaluvamine C	[M+H-H2O]+	adduct linked to 453_[M+H]+; found in higher mz's MsMs_453	0.1	TRUE	null	202.1	C11H12N3O	Pyrrolo[4,3,2-de]quinolines	QTFWETYHWQLXMW-UHFFFAOYSA-O	O=C(C(N)=C1)C2=C3C1=[N+](C)CCC3=CN2	530	TRUE	TRUE	FALSE		FALSE	FALSE	null	null	98.1	null	null	null	null	174.69	WT_3	202.10394:5971 203.10729:471 204.11065:470	56.01686:42 57.07507:42 70.03352:42 85.0647:42 86.01768:21 98.01991:104 124.073:63 139.05237:42 142.08301:42	30	45	38	34	25	39	27	5971	4532	542
375	11.395	202.104	w/o MS2:makaluvamine C	[M+H-H2O]+	ion correlated with 354; ion correlated with 511; adduct linked to 450_[M+H]+; found in higher mz's MsMs_450; adduct linked to 452_[M+H]+; found in higher mz's MsMs_452	0.2	TRUE	null	202.1	C11H12N3O	Pyrrolo[4,3,2-de]quinolines	QTFWETYHWQLXMW-UHFFFAOYSA-O	O=C(C(N)=C1)C2=C3C1=[N+](C)CCC3=CN2	530	TRUE	TRUE	FALSE		FALSE	FALSE	null	null	98	null	null	null	null	58.68	KO2_3	202.104:2826 203.10735:378 204.11071:420	90.08766:21 121.04945:21 125.98119:21 142.08646:42	33	39	26	36	35	37	21	26	2619	2826
376	13.399	202.106	w/o MS2:(E)-1-(4-methylquinazolin-2(1H)-ylidene)guanidine	[M+H]+	found in higher mz's MsMs_451	0.1	FALSE	2.73	202.11	C10H11N5	Quinazolinamines	ONQKSKDLYYDFLL-UHFFFAOYSA-N	N=C(N=C1N=C(C=2C=CC=CC2N1)C)N	530	TRUE	TRUE	FALSE		FALSE	FALSE	null	null	98	99.4	null	null	null	77.33	KO1_2	202.10594:2694 203.10929:545 204.11265:436		1824	1843	38	33	40	2694	177	34	134	124
377	13.818	202.213	w/o MS2:DDAO	[M+H]+	ion correlated with 503; ion correlated with 742; ion correlated with 2410; ion correlated with 974; ion correlated with 1219; ion correlated with 2505; ion correlated with 718; similar chromatogram in higher mz_1146	0.1	FALSE	10.4	202.217	C12H27NO	Long-chain alkyl amine oxides	ZRKZFNZPJKEWPC-UHFFFAOYSA-N	N(C)(CCCCCCCCCC)(C)=O	530	TRUE	TRUE	FALSE		FALSE	FALSE	null	null	98	99.9	null	null	null	112.61	KO1_2	202.21251:1824 203.21586:165 204.21922:55		17	14	9	21	48	1824	182	48	86	256
378	13.114	202.215	w/o MS2:DDAO	[M+H]+	ion correlated with 582	0.3	FALSE	10.4	202.217	C12H27NO	Long-chain alkyl amine oxides	ZRKZFNZPJKEWPC-UHFFFAOYSA-N	N(C)(CCCCCCCCCC)(C)=O	530	TRUE	TRUE	FALSE		FALSE	FALSE	null	null	99.5	100	null	null	null	102.12	KO1_3	202.2146:3321 203.21795:438 204.22131:0		6	2	2	2	2	6	1883	1789	3321	104
379	3.183	203.044	w/o MS2:L-METHIONINE SULFOXIMINE	[M+H]+		0.2	FALSE	5.534	203.046	C5H12N2O3S	L-alpha-amino acids	SXTAYKAGBXMACB-DPVSGNNYSA-N	CS(=N)(=O)CC[C@@H](C(=O)O)N	530	TRUE	TRUE	FALSE		FALSE	FALSE	null	null	99.8	100	null	null	null	50.57	KO1_2	203.04433:2323 204.04768:124 205.05104:124		600	2385	1022	572	1609	2323	638	2031	567	248
380	1.583	203.052	w/o MS2:Theophylline	[M+H]+	similar chromatogram in higher mz_445	1	TRUE	2.63	203.05	C7H8N4O2	Xanthines	ZFXYFBGIUFBOJW-UHFFFAOYSA-N	O=C1C=2NC=NC2N(C(=O)N1C)C	530	TRUE	TRUE	FALSE		FALSE	FALSE	null	null	68.2	100	null	null	null	542.11	KO1_3	203.05247:35624 204.05582:2789 205.05918:985	70.06068:63 70.06423:253 71.06258:84 88.08794:63 116.06862:42 203.04141:63	12552	21647	26527	19864	16912	32720	24417	23262	35624	32208
381	1.785	203.1	w/o MS2:Licarin A	[M+H]+		0.1	FALSE	null	203.1	C20H22O4	2-arylbenzofuran flavonoids	ITDOFWOJEDZPCF-AATRIKPKSA-N	OC(C(OC)=C1)=CC=C1C(O2)C(C)C3=C2C(OC)=CC(/C=C/C)=C3	530	TRUE	TRUE	FALSE		FALSE	FALSE	null	null	100	null	null	null	null	35.49	KO2_3	203.10039:1617 204.10374:87221 205.1071:12288		291	309	877	1036	317	1143	697	271	820	1617
382	1.762	203.133	w/o MS2:sebacic acid	[M+H]+		0.1	FALSE	5.74	203.13	C10H18O4	Medium-chain fatty acids	CXMXRPHRNRROMY-UHFFFAOYSA-N	O=C(O)CCCCCCCCC(=O)O	530	TRUE	TRUE	FALSE		FALSE	FALSE	null	null	98.9	99.9	null	null	null	32.71	KO1_3	203.13292:1848 204.13627:125413 205.13963:18016		512	1283	1788	1124	994	921	1192	974	1848	1839
383	1.604	203.147	w/o MS2:"N,N-DIMETHYL-ARGININE"	[M+H]+		0.1	FALSE	null	203.15	C8H18N4O2	Arginine and derivatives	YDGMGEXADBMOMJ-UHFFFAOYSA-N	CN(C)C(=NCCCC(C(=O)O)N)N	530	TRUE	TRUE	FALSE		FALSE	FALSE	null	null	98.9	null	null	null	null	54.72	KO1_3	203.14702:1892 204.15037:578 205.15373:0		523	898	1217	1459	1546	1927	1496	1562	1892	2245
384	3.922	203.969	Unknown	[M+H]+		0.4	FALSE	null	null	null	null	null	null	999	FALSE	FALSE	FALSE		FALSE	FALSE	null	null	null	null	null	null	null	20.68	KO1_3	203.96867:1988 204.97202:165 205.97538:49		972	1321	1282	1217	1158	1248	1421	1579	1988	1655
385	13.167	204.102	w/o MS2:ETHYL 3-INDOLEACETATE	[M+H]+		0.4	FALSE	0.993	204.102	C12H13NO2	Indole-3-acetic acid derivatives	HUDBDWIQSIGUDI-UHFFFAOYSA-N	CCOC(=O)CC1=CNC2=CC=CC=C21	530	TRUE	TRUE	FALSE		FALSE	FALSE	null	null	100	99.2	null	null	null	133.45	KO2_2	204.10159:8389 205.10494:1431 206.1083:212		38	30	38	29	36	124	8389	3833	5415	7277
386	14.011	204.102	w/o MS2:ETHYL 3-INDOLEACETATE	[M+H]+	ion correlated with 1761	0.1	TRUE	0.993	204.102	C12H13NO2	Indole-3-acetic acid derivatives	HUDBDWIQSIGUDI-UHFFFAOYSA-N	CCOC(=O)CC1=CNC2=CC=CC=C21	530	TRUE	TRUE	FALSE		FALSE	FALSE	null	null	100	99.2	null	null	null	171.9	KO1_2	204.10168:6280 205.10503:960 206.10839:384	55.05875:104 58.9913:42 58.99672:104 76.02372:104 81.07071:84 86.99197:63 100.11053:84 105.00311:63 116.05048:42 158.09366:42 204.13898:63	101	211	88	136	145	6280	86	86	174	251
387	1.733	204.12	O-ACETYLCARNITINE	[M+H]+		1	TRUE	null	204.123	C9H17NO4	Acyl carnitines	RDHQFKQIGNGIED-UHFFFAOYSA-N	CC(=O)OC(CC([O-])=O)C[N+](C)(C)C	430	TRUE	TRUE	TRUE		FALSE	FALSE	null	null	88.5	null	92.8	60.8	100	1655.92	KO1_3	204.11986:109785 205.12321:17776 206.12657:2160	57.03345:483 58.06353:104 60.08239:1173 84.08077:237 85.02305:440 85.02825:36168 85.56664:21 129.07346:125 134.08435:21 140.0713:43 144.09911:608 145.04782:232 204.11885:364	42970	61543	81669	55343	48325	91789	62974	48765	109785	72600
388	2.421	204.122	O-ACETYLCARNITINE	[M+H]+		0.1	TRUE	null	204.123	C9H17NO4	Acyl carnitines	RDHQFKQIGNGIED-UHFFFAOYSA-N	CC(=O)OC(CC([O-])=O)C[N+](C)(C)C	430	TRUE	TRUE	TRUE		FALSE	FALSE	null	null	80.4	null	91.4	45.2	60	112.07	WT_3	204.12166:5909 205.12501:534 206.12837:103	60.07801:42 60.08239:104 72.93932:42 85.02824:927 99.07784:21 144.10078:63	182	6665	9145	5759	5662	10590	6519	5909	9783	7274
389	14.639	205.079	w/o MS2:Levamisole Hydrochloride (Ergamisol)	[M+H]+	similar chromatogram in higher mz_871	0.3	FALSE	null	205.079	C11H13ClN2S	Imidazothiazoles	LAZPBGZRMVRFKY-HNCPQSOCSA-N	[C@]1(CN2C(=N1)SCC2)(C3=CC=CC=C3)[H].Cl	530	TRUE	TRUE	FALSE		FALSE	FALSE	null	null	100	null	null	null	null	21.63	WT_3	205.07867:1439 206.08202:0 207.08538:0		205	158	174	126	184	235	171	1439	1154	1303
390	12.312	205.093	L-Tryptophan	[M+H]+	ion correlated with 1634	0.1	TRUE	1.26	205.097	C11H12N2O2	Indolyl carboxylic acids and derivatives	QIVBCDIJIAJPQS-UHFFFAOYSA-N	C1=CC=C2C(=C1)C(=CN2)CC(C(=O)O)N	430	TRUE	TRUE	TRUE		FALSE	FALSE	null	null	96.9	99.4	96.7	98	92.9	95.09	WT_3	205.09297:13903 206.09632:1508 207.09968:208	74.02461:125 91.05341:167 115.04588:128 115.05193:384 117.05605:279 118.06459:3196 121.10532:21 127.05123:167 130.06152:340 130.92093:42 132.07823:590 142.06458:234 143.07242:477 144.07704:978 146.05931:4010 159.09253:252 163.06226:42 170.05701:342 188.07039:402	70	74	60	68	112	63	92	13903	175	230
391	11.606	205.093	L-Tryptophan	[M+H]+	ion correlated with 289	0.2	TRUE	1.26	205.097	C11H12N2O2	Indolyl carboxylic acids and derivatives	QIVBCDIJIAJPQS-UHFFFAOYSA-N	C1=CC=C2C(=C1)C(=CN2)CC(C(=O)O)N	430	TRUE	TRUE	TRUE		FALSE	FALSE	null	null	97.3	99.4	96.5	97.7	92.9	172.09	KO1_3	205.09508:16376 206.09843:2992 207.10179:374	74.02457:42 89.0416:21 91.05337:146 109.10213:43 115.05193:568 116.06094:106 117.05756:393 117.06979:306 118.06305:5734 121.1022:52 127.05122:125 128.04115:42 128.05394:106 130.06635:345 132.075:427 132.07985:1029 141.05527:64 142.0629:572 143.07243:838 144.06689:70 144.07706:1480 145.61444:106 146.05762:6779 149.13223:42 155.06979:21 159.08545:389 170.05705:435 188.06851:690	56	88	78	64	86	67	63	87	16376	18246
392	13.729	205.095	L-Tryptophan	[M+H]+	ion correlated with 1636	0.4	TRUE	1.26	205.097	C11H12N2O2	Indolyl carboxylic acids and derivatives	QIVBCDIJIAJPQS-UHFFFAOYSA-N	C1=CC=C2C(=C1)C(=CN2)CC(C(=O)O)N	430	TRUE	TRUE	TRUE		FALSE	FALSE	null	null	97.1	99.3	96.7	96.5	92.9	186.78	KO1_2	205.0947:23776 206.09805:2815 207.10141:730	74.02453:84 91.05466:237 115.05334:635 116.04563:84 117.05288:485 118.06448:6416 127.05588:188 130.06139:501 131.06619:65 132.07973:1183 142.06444:416 143.07059:1374 144.04301:67 144.0769:1445 146.05576:9471 159.08705:545 170.05869:418 188.06441:850	8149	15639	19149	19824	10086	23776	302	217	227	235
393	12.824	205.097	L-Tryptophan	[M+H]+	ion correlated with 602; ion correlated with 1633; ion correlated with 57	0.1	TRUE	1.26	205.097	C11H12N2O2	Indolyl carboxylic acids and derivatives	QIVBCDIJIAJPQS-UHFFFAOYSA-N	C1=CC=C2C(=C1)C(=CN2)CC(C(=O)O)N	430	TRUE	TRUE	TRUE		FALSE	FALSE	null	null	96.8	99.3	95.7	95.7	92.9	252.26	KO2_2	205.09679:21834 206.10014:2650 207.1035:220	72.93922:21 91.04929:65 91.05064:260 115.05186:699 116.06087:64 117.0575:417 118.06451:6611 127.04319:62 127.05592:188 130.05983:284 130.06627:434 131.92245:65 132.07977:990 142.06279:480 143.06557:874 144.07695:1175 145.61263:60 146.05751:10375 156.99149:21 159.08888:547 160.09277:43 170.06059:441 188.06641:878	75	97	76	65	78	89	21834	258	685	972
394	2.783	205.984	Unknown	[M+H]+		0.4	TRUE	null	null	null	null	null	null	999	FALSE	FALSE	FALSE		FALSE	FALSE	null	null	null	null	null	null	null	112.44	WT_3	205.98395:4734 206.9873:321 207.99066:214	72.93568:63 87.96075:63 89.93759:188 100.93113:63 112.12155:21 115.94693:128 115.95301:281 133.9601:63	3559	3921	3196	3216	3204	3845	3689	4734	4542	4318
395	2.048	205.985	Unknown	[M+H]+		0.5	TRUE	null	null	null	null	null	null	999	FALSE	FALSE	FALSE		FALSE	FALSE	null	null	null	null	null	null	null	185.31	KO2_2	205.98528:6384 206.98863:539 207.99199:108	72.93314:63 77.03962:21 87.97253:21 89.9388:146 100.92675:42 114.94888:42 115.95441:297 116.96126:22 133.96326:104	4700	6371	6994	5534	6711	6417	6384	7065	7171	7017
396	1.498	206.052	w/o MS2:XANTHURENIC ACID	[M+H]+	similar chromatogram in higher mz_715; similar chromatogram in higher mz_754; similar chromatogram in higher mz_786; similar chromatogram in higher mz_1362; similar chromatogram in higher mz_1733; similar chromatogram in higher mz_2024	1	TRUE	null	206.05	C10H7NO4	Quinoline carboxylic acids	FBZONXHGGPHHIY-UHFFFAOYSA-N	C1=CC2=C(C(=C1)O)NC(=CC2=O)C(=O)O	530	TRUE	TRUE	FALSE		FALSE	FALSE	null	null	99.3	null	null	null	null	882.64	KO2_3	206.05234:44068 207.05569:1242 208.05905:315	71.06837:63 71.2422:43 86.09482:494 146.97849:271 206.05128:42	19982	43504	34446	23494	28251	24376	29752	29633	38383	44068
397	1.447	206.889	Unknown	[M+H-H2O]+	adduct linked to 461_[M+H]+	0.5	TRUE	null	null	null	null	null	null	999	FALSE	FALSE	FALSE		FALSE	FALSE	null	null	null	null	null	null	null	70.89	KO2_2	206.88948:2882 207.89283:27 208.89619:2483	80.94839:303	13	2172	2290	2981	2840	2196	2882	2423	1928	1645
398	12.938	207.073	w/o MS2:Citropen	[M+H]+		0.1	FALSE	4.95	207.07	C11H10O4	Coumarins and derivatives	NXJCRELRQHZBQA-UHFFFAOYSA-N	O=C1OC2=CC(OC)=CC(OC)=C2C=C1	530	TRUE	TRUE	FALSE		FALSE	FALSE	null	null	99.1	99.7	null	null	null	10.53	KO2_3	207.07265:3980 208.076:835 209.07936:264		79	83	63	92	61	74	96	206	470	3980
399	14.653	207.599	Unknown	[M+H]+	ion correlated with 623; similar chromatogram in higher mz_2836; similar chromatogram in higher mz_3023; similar chromatogram in higher mz_3052; similar chromatogram in higher mz_1417	0.1	FALSE	null	null	null	null	null	null	999	FALSE	FALSE	FALSE		FALSE	FALSE	null	null	null	null	null	null	null	742.98	KO1_2	207.59866:3738 208.60201:342 209.60537:0		11	23	19	0	21	3738	5318	82	86	86
400	13.928	207.601	Unknown	[M+H]+	ion correlated with 2656; similar chromatogram in higher mz_1405; similar chromatogram in higher mz_2799; similar chromatogram in higher mz_2388; similar chromatogram in higher mz_1415; similar chromatogram in higher mz_2274	0.4	FALSE	null	null	null	null	null	null	999	FALSE	FALSE	FALSE		FALSE	FALSE	null	null	null	null	null	null	null	956.28	KO2_3	207.60083:7174 208.60418:342 209.60754:684		18	22	15	18	8	86	5318	5387	5103	7174
401	1.559	207.992	w/o MS2:N-Acetylphenylalanine	[M+H]+	similar chromatogram in higher mz_455; similar chromatogram in higher mz_2037	0.2	FALSE	null	208	C11H13NO3	Phenylalanine and derivatives	CBQJSKKFNMDLON-JTQLQIEISA-N	CC(=O)N[C@H](C(O)=O)Cc(c1)cccc1	530	TRUE	TRUE	FALSE		FALSE	FALSE	null	null	92.2	null	null	null	null	15.07	KO1_3	207.99196:1906 208.99531:530 209.99867:0		1394	1863	2164	1066	1542	1001	502	1068	1906	773
402	13.559	208.163	Unknown	[M+H-H2O]+	adduct linked to 464_[M+H]+; found in higher mz's MsMs_465	0.3	FALSE	null	null	null	null	null	null	999	FALSE	FALSE	FALSE		FALSE	FALSE	null	null	null	null	null	null	null	23.97	WT_3	208.16254:2835 209.16589:2635 210.16925:204		42	58	28	28	35	35	110	2835	2062	2378
403	14.326	208.164	Unknown	[M+H]+		0.1	FALSE	null	null	null	null	null	null	999	FALSE	FALSE	FALSE		FALSE	FALSE	null	null	null	null	null	null	null	70.74	KO1_2	208.1644:1775 209.16775:2483 210.17111:0		245	113	108	128	78	1775	504	855	365	192
404	1.436	208.884	Unknown	[M+H]+	similar chromatogram in higher mz_881; similar chromatogram in higher mz_2794	0.4	FALSE	null	null	null	null	null	null	999	FALSE	FALSE	FALSE		FALSE	FALSE	null	null	null	null	null	null	null	45.5	KO2_2	208.88414:1813 209.88749:30 210.89085:180		1732	1247	1406	1910	1902	1469	1813	1776	1273	1056
405	13.444	209.154	w/o MS2:NCGC00380942-01_C13H20O2_1H-Indene-3-carboxylic acid, 3a,4,5,6,7,7a-hexahydro-3a,7,7-trimethyl-	[M+H]+	ion correlated with 473; ion correlated with 1558; ion correlated with 2449; ion correlated with 1414; ion correlated with 541; ion correlated with 607; ion correlated with 2349	0.1	FALSE	null	209.154	C13H20O2	Carboxylic acids	ACQRUPZAAPLQQP-UHFFFAOYSA-N	CC1(C)CCCC\2(C)C1C\C=C2C(O)=O	530	TRUE	TRUE	FALSE		FALSE	FALSE	null	null	100	null	null	null	null	56.56	KO2_3	209.15358:3108 210.15693:466 211.16029:7216		55	110	55	68	50	150	242	772	727	3108
406	12.932	209.199	w/o MS2:trans-3,5-Dimethoxy-4-hydroxycinnamaldehyde	[M+H-H2O]+	adduct linked to 568_[M+NH4]+	0.1	FALSE	null	209.21	C11H12O4	Methoxyphenols	CDICDSOGTRCHMG-ONEGZZNKSA-N	COC1=CC(=CC(=C1O)OC)C=CC=O	530	TRUE	TRUE	FALSE		FALSE	FALSE	null	null	85.3	null	null	null	null	129.63	KO1_3	209.19875:1341 210.2021:34 211.20546:0		33	36	30	27	34	24	72	55	1341	69
407	13.389	210.184	Unknown	[M+H]+	found in higher mz's MsMs_1070; found in higher mz's MsMs_1069	0.4	FALSE	null	null	null	null	null	null	999	FALSE	FALSE	FALSE		FALSE	FALSE	null	null	null	null	null	null	null	63.66	KO2_2	210.18356:3095 211.18691:1404 212.19027:702		6	8	5	14	6	8	3095	1888	1476	1362
408	14.1	210.184	Unknown	[M+H]+	found in higher mz's MsMs_1071	0.1	FALSE	null	null	null	null	null	null	999	FALSE	FALSE	FALSE		FALSE	FALSE	null	null	null	null	null	null	null	57.14	KO1_2	210.18382:1272 211.18717:684 212.19053:0		135	916	58	70	16	1272	330	321	192	171
409	13.569	211.093	w/o MS2:AZELAIC ACID	[M+H]+	ion correlated with 1653	0.1	FALSE	null	211.094	C9H16O4	Medium-chain fatty acids	BDJRBEYXGGNYIS-UHFFFAOYSA-N	O=C(O)CCCCCCCC(=O)O	530	TRUE	TRUE	FALSE		FALSE	FALSE	null	null	99.9	null	null	null	null	105.52	KO1_2	211.09303:5092 212.09638:1320 213.09974:6704		168	143	109	189	145	5092	672	492	182	290
410	12.253	211.098	2,8-Phenazinediamine	[M+H]+		0.3	TRUE	17.188	211.098	C12H10N4	Phenazines and derivatives	CCBDBWAKDHGKNI-UHFFFAOYSA-N	c1cc2c(cc1N)nc3cc(ccc3n2)N	430	TRUE	TRUE	TRUE		FALSE	FALSE	null	null	84.5	99.9	71.4	74.2	100	80.8	KO1_3	211.09532:4174 212.09867:620 213.10203:1951	140.04961:21 156.06984:21 184.08304:63 194.06801:104 195.08989:42 210.0909:111 211.09459:1517	86	56	75	66	78	78	96	4240	4174	3750
411	13.026	211.098	2,8-Phenazinediamine	[M+H]+	ion correlated with 127; ion correlated with 372; ion correlated with 1651	0.1	TRUE	17.188	211.098	C12H10N4	Phenazines and derivatives	CCBDBWAKDHGKNI-UHFFFAOYSA-N	c1cc2c(cc1N)nc3cc(ccc3n2)N	430	TRUE	TRUE	TRUE		FALSE	FALSE	null	null	82.7	99.9	66.8	72.1	100	80.02	KO2_2	211.09764:4500 212.10099:1452 213.10435:5881	57.03107:21 143.05537:42 167.05705:42 168.06746:21 179.0428:21 183.07494:42 184.07898:146 194.06776:146 210.07837:42 210.09474:111 211.09433:1342	91	102	81	70	72	95	4500	823	621	575
412	14.766	211.161	w/o MS2:Altretamine (Hexalen)	[M+H]+	adduct linked to 477_[M+NH4]+	0.3	FALSE	null	211.167	C9H18N6	Dialkylarylamines	UUVWYPNAQBNQJQ-UHFFFAOYSA-N	N1=C(N=C(N=C1N(C)C)N(C)C)N(C)C	530	TRUE	TRUE	FALSE		FALSE	FALSE	null	null	95.6	null	null	null	null	116.92	WT_3	211.16104:6761 212.16439:1127 213.16775:483		1122	3973	1617	2588	1666	1449	1066	6761	3439	4399
413	14.368	211.163	w/o MS2:Altretamine (Hexalen)	[M+H]+		0.1	FALSE	null	211.167	C9H18N6	Dialkylarylamines	UUVWYPNAQBNQJQ-UHFFFAOYSA-N	N1=C(N=C(N=C1N(C)C)N(C)C)N(C)C	530	TRUE	TRUE	FALSE		FALSE	FALSE	null	null	97.9	null	null	null	null	100.8	WT_3	211.16284:5083 212.16619:684 213.16955:342		1047	564	427	435	522	2137	2085	5083	1982	320
414	13.871	211.165	w/o MS2:Altretamine (Hexalen)	[M+H]+	ion correlated with 2789; ion correlated with 2826; ion correlated with 2951; adduct linked to 475_[M+NH4]+	0.2	FALSE	null	211.167	C9H18N6	Dialkylarylamines	UUVWYPNAQBNQJQ-UHFFFAOYSA-N	N1=C(N=C(N=C1N(C)C)N(C)C)N(C)C	530	TRUE	TRUE	FALSE		FALSE	FALSE	null	null	99.5	null	null	null	null	207.8	KO2_3	211.1651:9482 212.16845:684 213.17181:684		196	123	67	91	86	250	874	3553	4509	9482
415	13.478	211.165	w/o MS2:Altretamine (Hexalen)	[M+H]+	adduct linked to 476_[M+NH4]+	0.1	FALSE	null	211.167	C9H18N6	Dialkylarylamines	UUVWYPNAQBNQJQ-UHFFFAOYSA-N	N1=C(N=C(N=C1N(C)C)N(C)C)N(C)C	530	TRUE	TRUE	FALSE		FALSE	FALSE	null	null	99.6	null	null	null	null	239.23	KO2_3	211.1653:7448 212.16865:1281 213.17201:366		51	51	37	28	42	62	496	2514	416	7448
416	1.983	212.048	w/o MS2:PHOSPHOCREATINE	[M+H]+		0.8	TRUE	null	212.044	C4H10N3O5P	Alpha amino acids and derivatives	DRBBFCLWYRJSJZ-UHFFFAOYSA-N	CN(CC(=O)O)C(=NP(=O)(O)O)N	530	TRUE	TRUE	FALSE		FALSE	FALSE	null	null	98.3	null	null	null	null	570.14	KO2_3	212.04768:29870 213.05103:2725 214.05439:227	134.8943:42 180.90208:42	7220	24128	6925	27418	19828	10835	27050	23679	10106	29870
417	3.188	212.052	w/o MS2:DIMBOA	[M+H]+		0.5	TRUE	2.59	212.055	C9H9NO5	Benzoxazinones	GDNZNIJPBQATCZ-UHFFFAOYSA-N	O=C1N(O)C=2C=CC(OC)=CC=2(OC1(O))	530	TRUE	TRUE	FALSE		FALSE	FALSE	null	null	98.9	100	null	null	null	93.36	KO2_2	212.05208:6631 213.05543:606 214.05879:0	134.88956:42 175.91386:42 180.90802:42	1467	4125	1457	4732	3997	1906	6631	5339	1921	5649
418	13.558	212.157	w/o MS2:Terbuthylazine-2-hydroxy	[M+H]+		0.1	FALSE	5.737	212.151	C9H17N5O	N-aliphatic s-triazines	OYTCZOJKXCTBHG-UHFFFAOYSA-N	CCNC1=NC(=O)N=C(NC(C)(C)C)N1	530	TRUE	TRUE	FALSE		FALSE	FALSE	null	null	95	99.7	null	null	null	78.84	WT_3	212.15703:1702 213.16038:1118 214.16374:516		12	19	14	22	14	107	231	1702	127	147
419	14.827	212.196	w/o MS2:N-Ethyl-4-menthane-3-carboxamide	[M+H]+	ion correlated with 2380	0.1	FALSE	17.986	212.201	C13H25NO	Menthane monoterpenoids	VUNOFAIHSALQQH-UHFFFAOYSA-N	CCNC(=O)C1CC(C)CCC1C(C)C	530	TRUE	TRUE	FALSE		FALSE	FALSE	null	null	96.7	100	null	null	null	71.63	KO2_3	212.19574:1453 213.19909:684 214.20245:0		101	167	114	434	121	29	93	893	76	1453
420	12.903	213.11	w/o MS2:NCGC00381162-01_C11H18O5_(4S,5S,10R)-4-Hydroxy-5-methoxy-10-methyl-2,7-oxecanedione	[M+H]+	ion correlated with 57; ion correlated with 322	0.1	TRUE	null	213.112	C11H18O5	Lactones	RKWVKFFFOYCNSI-UHFFFAOYSA-N	COC1CC(=O)CCC(C)OC(=O)CC1O	530	TRUE	TRUE	FALSE		FALSE	FALSE	null	null	99.4	null	null	null	null	462.4	KO2_2	213.10983:18605 214.11318:3453 215.11654:703	134.06786:63 153.03918:63 155.06439:42 168.0638:63 169.07173:146 175.05743:21 179.05602:104 195.06593:63 196.08252:1847 197.08788:12226 210.08853:65 211.09427:953 212.1024:1991 213.11499:249	443	429	197	196	241	744	18605	2146	1467	1154
421	12.048	213.11	w/o MS2:NCGC00381162-01_C11H18O5_(4S,5S,10R)-4-Hydroxy-5-methoxy-10-methyl-2,7-oxecanedione	[M+H]+		0.3	TRUE	null	213.112	C11H18O5	Lactones	RKWVKFFFOYCNSI-UHFFFAOYSA-N	COC1CC(=O)CCC(C)OC(=O)CC1O	530	TRUE	TRUE	FALSE		FALSE	FALSE	null	null	99.4	null	null	null	null	303.25	WT_3	213.10983:18550 214.11318:2417 215.11654:582	134.07265:63 169.06976:125 173.09259:21 179.05966:104 181.06926:42 184.08456:43 196.08435:463 197.08972:9568 197.22647:111 211.09206:1161 212.10225:2258 213.10454:128	198	142	99	91	113	142	782	18550	12501	12024
422	13.77	213.112	w/o MS2:Harmine	[M+H]+	similar chromatogram in higher mz_579	0.6	TRUE	6.554	213.102	C13H12N2O	Harmala alkaloids	BXNJHAXVSOCGBA-UHFFFAOYSA-N	COC1=CC2=C(C=C1)C1=C(N2)C(C)=NC=C1	530	TRUE	TRUE	FALSE		FALSE	FALSE	null	null	60.5	99.7	null	null	null	661.96	WT_2	213.11214:31162 214.11549:4898 215.11885:744	134.06471:63 168.06763:84 169.07373:209 179.05809:84 181.07527:148 184.07724:42 195.076:125 196.08669:1634 197.09206:27050 198.08211:326 211.08014:68 211.09245:1213 212.10057:2645 213.11111:338	31157	29408	28408	23849	31162	27304	1655	598	385	791
423	1.784	213.116	w/o MS2:Harmine	[M+H-H2O]+	adduct linked to 598_[M+NH4]+; adduct linked to 488_[M+H]+	0.2	FALSE	null	213.116	C13H12N2O	Harmala alkaloids	BXNJHAXVSOCGBA-UHFFFAOYSA-N	N=1C=CC=2C=3C=CC(OC)=CC3NC2C1C	530	TRUE	TRUE	FALSE		FALSE	FALSE	null	null	100	null	null	null	null	30.64	KO1_3	213.11618:1629 214.11953:756 215.12289:1259		402	505	897	1216	728	1233	729	646	1629	1531
424	3.975	213.974	w/o MS2:Chloroxine	[M+H]+		0.2	FALSE	null	213.982	C9H5Cl2NO	Chloroquinolines	WDFKMLRRRCGAKS-UHFFFAOYSA-N	C1=C(C2=C(C(=C1Cl)O)N=CC=C2)Cl	530	TRUE	TRUE	FALSE		FALSE	FALSE	null	null	92.8	null	null	null	null	48.31	WT_3	213.97424:1861 214.97759:245 215.98095:417		759	1363	1534	1403	1083	1473	1349	1861	3041	2515
425	3.902	213.976	w/o MS2:Chloroxine	[M+H]+		0.4	FALSE	null	213.982	C9H5Cl2NO	Chloroquinolines	WDFKMLRRRCGAKS-UHFFFAOYSA-N	C1=C(C2=C(C(=C1Cl)O)N=CC=C2)Cl	530	TRUE	TRUE	FALSE		FALSE	FALSE	null	null	96.1	null	null	null	null	45.77	KO1_3	213.97633:3028 214.97968:398 215.98304:511		750	1345	1523	1394	1077	1431	1406	1838	3028	2490
426	1.531	214.003	w/o MS2:Baclofen	[M+H]+	found in higher mz's MsMs_715	1	TRUE	null	214	C10H12ClNO2	Gamma amino acids and derivatives	KPYSYYIEGFHWSV-UHFFFAOYSA-N	NCC(CC(O)=O)c(c1)ccc(Cl)c1	530	TRUE	TRUE	FALSE		FALSE	FALSE	null	null	98.6	null	null	null	null	437.56	WT_3	214.00334:21323 215.00669:832 216.01005:0	141.98558:42 152.00568:21 196.00378:21 214.0023:167	17462	18214	18662	10966	21252	20278	10490	21323	19692	12722
427	13.66	214.177	w/o MS2:NCGC00381260-01!N-(9-oxodecyl)acetamide	[M+H]+	ion correlated with 304; ion correlated with 647	0.1	FALSE	null	214.18	C12H23NO2	Acetamides	JRJBWKJICGFLDP-UHFFFAOYSA-N	CC(=O)CCCCCCCCNC(C)=O	530	TRUE	TRUE	FALSE		FALSE	FALSE	null	null	98.7	null	null	null	null	26.44	WT_3	214.17673:1184 215.18008:369 216.18344:1599		29	14	20	23	24	74	85	1184	144	66
428	13.668	214.249	w/o MS2:N,N-Dimethyldodecylamine	[M+H]+	similar chromatogram in higher mz_792	0.4	FALSE	10.398	214.253	C14H31N	Trialkylamines	YWFWDNVOPHGWMX-UHFFFAOYSA-N	CCCCCCCCCCCCN(C)C	530	TRUE	TRUE	FALSE		FALSE	FALSE	null	null	98.2	100	null	null	null	80.42	KO2_3	214.24904:3247 215.25239:320 216.25575:160		11	14	2	2	14	14	1984	2418	2960	3247
429	14.269	214.253	w/o MS2:N,N-Dimethyldodecylamine	[M+H]+	ion correlated with 440; ion correlated with 878; ion correlated with 435; ion correlated with 486	0.1	FALSE	10.398	214.253	C14H31N	Trialkylamines	YWFWDNVOPHGWMX-UHFFFAOYSA-N	CCCCCCCCCCCCN(C)C	530	TRUE	TRUE	FALSE		FALSE	FALSE	null	null	100	99.9	null	null	null	71.68	KO1_2	214.2527:1999 215.25605:440 216.25941:220		37	23	12	42	76	1999	142	150	239	276
430	1.773	215.049	w/o MS2:N-Methyl-N-nitrosotoluene-4-sulphonamide (NTOLS)	[M+H]+		0.4	FALSE	8.3	215.048	C8H10N2O3S	Benzenesulfonamides	FFKZOUIEAHOBHW-UHFFFAOYSA-N	O=S(=O)(c1ccc(cc1)C)N(N=O)C	530	TRUE	TRUE	FALSE		FALSE	FALSE	null	null	99.9	99.8	null	null	null	25.49	KO1_3	215.04924:2572 216.05259:960 217.05595:0		456	1495	2264	1180	2038	1550	1329	1746	2572	2163
431	13.807	215.119	w/o MS2:Harmaline	[M+H]+		0.1	FALSE	null	215.118	C13H14N2O	Harmala alkaloids	QJOZJXNKVMFAET-UHFFFAOYSA-N	COc(c3)cc(=N1)c(c3)=C(C2)C(=C(C)NC2)1	530	TRUE	TRUE	FALSE		FALSE	FALSE	null	null	99.9	null	null	null	null	35.8	KO1_2	215.11937:2399 216.12272:294 217.12608:392		784	781	312	615	906	2399	800	359	299	214
432	12.943	215.122	w/o MS2:Harmaline	[M+H]+	ion correlated with 2283	0.3	FALSE	null	215.118	C13H14N2O	Harmala alkaloids	QJOZJXNKVMFAET-UHFFFAOYSA-N	COc(c3)cc(=N1)c(c3)=C(C2)C(=C(C)NC2)1	530	TRUE	TRUE	FALSE		FALSE	FALSE	null	null	98.7	null	null	null	null	22.71	KO2_2	215.1216:2359 216.12495:297 217.12831:528		248	280	167	169	150	555	2359	1721	1735	808
433	13.931	215.59	Unknown	[M+2H]2+		0.4	FALSE	null	null	null	null	null	null	999	FALSE	FALSE	FALSE		FALSE	FALSE	null	null	null	null	null	null	null	889.01	KO2_2	215.58965:8306 216.593:684 217.59636:0		8	57	14	12	16	14	8306	2523	5114	3831
434	14.642	215.591	Unknown	[M+H]+		0.1	FALSE	null	null	null	null	null	null	999	FALSE	FALSE	FALSE		FALSE	FALSE	null	null	null	null	null	null	null	257.64	KO1_2	215.59132:1282 216.59467:342 217.59803:0		80	16	18	32	2157	1282	30	86	68	0
435	14.258	216.187	w/o MS2:Rhodinyl Acetate	[M+H]+	ion correlated with 878; ion correlated with 429; similar chromatogram in higher mz_1940	0.1	FALSE	null	216.196	C12H22O2	Fatty alcohol esters	JOZKFWLRHCDGJA-UHFFFAOYSA-N	O=C(OCCC(C)CCC=C(C)C)C	530	TRUE	TRUE	FALSE		FALSE	FALSE	null	null	90.1	null	null	null	null	108.5	KO1_2	216.18666:2002 217.19001:470 218.19337:235		91	109	58	73	531	2002	178	86	80	86
436	13.558	216.189	w/o MS2:Rhodinyl Acetate	[M+H]+	ion correlated with 1818; ion correlated with 2622; ion correlated with 610; similar chromatogram in higher mz_1365	0.4	FALSE	null	216.196	C12H22O2	Fatty alcohol esters	JOZKFWLRHCDGJA-UHFFFAOYSA-N	O=C(OCCC(C)CCC=C(C)C)C	530	TRUE	TRUE	FALSE		FALSE	FALSE	null	null	94.7	null	null	null	null	125.53	KO2_2	216.18919:2736 217.19254:850 218.1959:0		2	14	7	8	6	62	2736	2731	2580	1816
437	1.422	216.918	Unknown	[M+H]+	similar chromatogram in higher mz_2314	0.4	FALSE	null	null	null	null	null	null	999	FALSE	FALSE	FALSE		FALSE	FALSE	null	null	null	null	null	null	null	57.84	KO2_2	216.91779:2510 217.92114:64 218.9245:1260		4376	1470	1924	3070	3239	1796	2510	2040	1474	876
438	1.701	217.06	w/o MS2:6-Aminopenicillanic acid	[M+H]+		0.2	FALSE	null	217.064	C8H12N2O3S	Dipeptides	NGHVIOIJCVXTGV-ALEPSDHESA-N	O=C(O)C1N2C(=O)C(N)C2SC1(C)C	530	TRUE	TRUE	FALSE		FALSE	FALSE	null	null	97.5	null	null	null	null	42.53	KO2_3	217.05965:1560 218.063:342 219.06636:342		299	1046	1109	1329	617	1043	1448	883	893	1560
439	1.755	217.124	w/o MS2:5-isopropenyl-2-methyl-2-cyclohexen-1-yl acetate	[M+H]+		0.5	FALSE	6.14	217.12	C12H18O2	Menthane monoterpenoids	YTHRBOFHFYZBRJ-VXGBXAGGSA-N	O=C(OC1C(=CCC(C(=C)C)C1)C)C	530	TRUE	TRUE	FALSE		FALSE	FALSE	null	null	98.3	99.9	null	null	null	49.04	KO2_3	217.12375:4592 218.1271:77219 219.13046:7987		2343	2514	3135	2750	2454	2756	2640	3203	3553	4592
440	14.235	218.115	w/o MS2:MLS002154027-01!Securinine5610-40-2	[M+H]+	ion correlated with 1861; ion correlated with 486	0.1	FALSE	null	218.115	C13H15NO2	Indolizidines	SWZMSZQQJRKFBP-KKPNGEORSA-N	O=C1OC2(C[C@H]3C=CC2=C1)[C@H]4CCCCN34	530	TRUE	TRUE	FALSE		FALSE	FALSE	null	null	100	null	null	null	null	264.26	KO1_2	218.1149:5634 219.11825:642 220.12161:428		158	172	127	167	128	5634	86	86	76	214
441	13.485	218.117	w/o MS2:Securinine	[M+H]+		0.4	FALSE	1.469	218.117	C13H15NO2	Indolizidines	SWZMSZQQJRKFBP-WZRBSPASSA-N	O=C1OC23C(C=CC(N4CCCCC42)C3)=C1	530	TRUE	TRUE	FALSE		FALSE	FALSE	null	null	100	99.2	null	null	null	86.43	KO2_2	218.11731:6211 219.12066:972 220.12402:216		78	223	54	52	65	263	6211	3193	4148	4234
442	4.391	218.136	Propionylcarnitine	[M+H]+		0.2	TRUE	6.005	218.141	C10H19NO4	Acyl carnitines	UFAHZIUFPNSHSL-UHFFFAOYSA-N	O=C([O-])CC(OC(=O)CC)C[N+](C)(C)C	430	TRUE	TRUE	TRUE		FALSE	FALSE	null	null	87.8	100	82.5	82.7	85.7	271.28	KO2_3	218.13586:20508 219.13921:2119 220.14257:319	57.03776:104 60.08133:84 85.02826:1985 144.1024:84 159.06398:63 206.06525:21 218.13692:84	5234	12410	16094	8965	7638	14931	8489	12902	21764	20508
443	4.515	218.136	Propionylcarnitine	[M+H]+		0.5	TRUE	6.005	218.141	C10H19NO4	Acyl carnitines	UFAHZIUFPNSHSL-UHFFFAOYSA-N	O=C([O-])CC(OC(=O)CC)C[N+](C)(C)C	430	TRUE	TRUE	TRUE		FALSE	FALSE	null	null	84.3	100	89.3	64.1	71.4	197.03	KO1_2	218.13589:16568 219.13924:1759 220.1426:172	57.03333:104 60.08335:169 73.06944:21 85.02681:2206 141.04675:21 144.09724:63 159.05679:84	5234	12410	16449	7983	8403	16568	10647	12866	23684	18329
444	1.748	218.136	Propionylcarnitine	[M+H]+		1	TRUE	6.005	218.141	C10H19NO4	Acyl carnitines	UFAHZIUFPNSHSL-UHFFFAOYSA-N	O=C([O-])CC(OC(=O)CC)C[N+](C)(C)C	430	TRUE	TRUE	TRUE		FALSE	FALSE	null	null	89.6	99.9	94.2	66.4	100	1666.85	KO1_2	218.1358:74216 219.13915:11637 220.14251:1420	57.03549:536 58.06773:84 60.0801:755 82.06345:21 84.07935:167 84.76801:147 85.02812:31197 123.0233:21 144.09552:306 159.06387:284 218.13478:273	44590	70971	78854	56231	47467	74216	50974	47221	90846	69854
445	1.612	219.023	w/o MS2:Theophylline	[M+H]+		0.3	FALSE	null	219.021	C7H8N4O2	Xanthines	ZFXYFBGIUFBOJW-UHFFFAOYSA-N	O=C1C=2N=CNC2N(C(=O)N1C)C	530	TRUE	TRUE	FALSE		FALSE	FALSE	null	null	99.2	null	null	null	null	27.47	KO1_3	219.02303:1872 220.02638:110 221.02974:2354		88	1325	1362	1028	697	1608	1237	912	1872	1843
446	12.357	219.077	w/o MS2:1-hydroxypyrene	[M+H]+	ion correlated with 1522; ion correlated with 83; ion correlated with 135; ion correlated with 180; ion correlated with 188; ion correlated with 266; ion correlated with 390; ion correlated with 564; ion correlated with 1556; ion correlated with 30; ion correlated with 1769; ion correlated with 194; ion correlated with 660; ion correlated with 2008	0.1	FALSE	null	219.08	C16H10O	Pyrenes	BIJNHUAPTJVVNQ-UHFFFAOYSA-N	Oc4ccc2ccc1cccc3c1c2c4cc3	530	TRUE	TRUE	FALSE		FALSE	FALSE	null	null	98.7	null	null	null	null	11.38	WT_3	219.07722:1292 220.08057:204 221.08393:580		44	45	34	26	37	32	61	1292	84	139
447	12.826	219.105	w/o MS2:N-acetyl-5-hydroxytryptamine	[M+NH4]+	adduct linked to 372_[M+H]+	0.2	FALSE	null	219.108	C15H21N3O2	Pyrroloindoles	PIJVFDBKTWXHHD-UHFFFAOYSA-N	OC1=CC=C(NC=C2CCNC(C)=O)C2=C1	530	TRUE	TRUE	FALSE		FALSE	FALSE	null	null	98.6	null	null	null	null	18.28	KO2_2	219.10461:2519 220.10796:295 221.11132:236		44	47	41	44	32	45	2519	1251	159	165
448	12.111	219.111	w/o MS2:N-ACETYLSEROTONIN	[M+NH4]+	adduct linked to 371_[M+H]+	0.2	FALSE	null	219.11	C12H14N2O2	Hydroxyindoles	MVAWJSIDNICKHF-UHFFFAOYSA-N	CC(=O)NCCC1=CNC2=C1C=C(C=C2)O	530	TRUE	TRUE	FALSE		FALSE	FALSE	null	null	100	null	null	null	null	22.87	KO2_3	219.11057:3007 220.11392:624 221.11728:272		41	33	37	26	42	47	48	72	2538	3007
449	14.261	219.188	w/o MS2:Tributylphosphine oxide	[M+H]+		0.2	FALSE	11	219.187	C12H27OP	Organophosphine oxides	MNZAKDODWSQONA-UHFFFAOYSA-N	CCCCP(=O)(CCCC)CCCC	530	TRUE	TRUE	FALSE		FALSE	FALSE	null	null	99.9	100	null	null	null	22.26	KO1_3	219.1881:2563 220.19145:342 221.19481:0		715	693	567	642	1001	864	2359	1752	2563	1603
450	11.269	220.115	Pantothenate	[M+H]+	adduct linked to 375_[M+H-H2O]+	0.2	TRUE	8.134	220.118	C9H17NO5	Secondary alcohols	GHOKWGTUZJEAQD-ZETCQYMHSA-N	CC(C)(CO)[C@@H](O)C(=O)NCCC(O)=O	430	TRUE	TRUE	TRUE		FALSE	FALSE	null	null	89.6	100	90.7	85.7	66.7	225.31	KO2_3	220.11455:27498 221.1179:2785 222.12126:525	57.06873:42 57.07407:104 59.05193:125 65.03502:21 67.05731:125 69.06715:42 69.07301:84 70.02649:125 70.07021:43 72.04527:311 85.05956:63 87.07745:44 90.05418:624 90.14528:23 95.05224:146 96.08022:84 98.02137:330 100.0737:21 103.07523:63 113.05769:63 116.03211:84 124.0715:300 142.08476:146 184.08473:42 184.09431:104 187.09018:21 202.10506:125	19	29	45	27	22	28	29	22	4966	27498
451	13.66	220.115	Pantothenate	[M+H]+		0.6	TRUE	8.134	220.118	C9H17NO5	Secondary alcohols	GHOKWGTUZJEAQD-ZETCQYMHSA-N	CC(C)(CO)[C@@H](O)C(=O)NCCC(O)=O	430	TRUE	TRUE	TRUE		FALSE	FALSE	null	null	93.1	99.8	90	91	90	648.72	WT_1	220.11476:61158 221.11811:5519 222.12147:645	55.02201:42 56.02433:42 57.06874:191 59.05085:84 65.03959:42 69.07186:84 69.08946:43 70.03006:324 72.03811:66 72.04649:513 73.02744:104 74.02232:84 83.08594:43 85.0635:285 86.09635:63 89.78384:45 90.05555:1036 90.26463:42 95.0509:193 96.08165:84 96.11071:43 98.02142:446 100.03421:63 103.07241:125 113.05925:104 116.03218:125 124.07472:796 131.06644:63 139.06586:42 142.08655:253 148.093:21 160.0947…	19126	61158	20107	34328	51933	25047	65	177	113	86
452	11.573	220.115	Pantothenate	[M+H]+	adduct linked to 375_[M+H-H2O]+	0.1	TRUE	8.134	220.118	C9H17NO5	Secondary alcohols	GHOKWGTUZJEAQD-ZETCQYMHSA-N	CC(C)(CO)[C@@H](O)C(=O)NCCC(O)=O	430	TRUE	TRUE	TRUE		FALSE	FALSE	null	null	87.2	99.9	82.8	86.4	66.7	503.24	KO1_3	220.11501:29081 221.11836:3023 222.12172:431	57.06973:42 59.05077:84 70.02645:63 72.04404:263 73.02618:65 74.02469:42 85.05956:42 85.06477:125 87.98997:43 90.05419:555 95.04814:63 96.08302:64 98.02281:238 100.03703:63 103.07671:63 113.06227:104 114.09119:21 116.03526:63 121.98158:42 123.69615:42 124.07163:234 142.08664:146 156.10524:21 166.09007:42 184.09274:84 190.9679:21 202.10146:146 205.15898:63	24	16	19	13	31	23	18	14	29081	347
453	12.153	220.117	Pantothenate	[M+H]+	adduct linked to 374_[M+H-H2O]+	0.1	TRUE	8.134	220.118	C9H17NO5	Secondary alcohols	GHOKWGTUZJEAQD-ZETCQYMHSA-N	CC(C)(CO)[C@@H](O)C(=O)NCCC(O)=O	430	TRUE	TRUE	TRUE		FALSE	FALSE	null	null	92.9	99.9	90.2	91.2	83.3	1131.43	WT_3	220.11658:59310 221.11993:7709 222.12329:951	57.0696:125 59.04739:105 65.03709:21 67.05479:212 69.0693:167 70.02747:241 72.04627:583 73.02481:105 79.05222:63 83.05097:43 85.06586:305 87.0812:84 90.05398:1272 90.25903:42 95.05066:230 96.08279:84 98.02537:762 100.04244:64 103.07504:255 113.0575:146 114.09544:42 116.03801:105 116.94141:44 124.06503:66 124.07289:827 129.94711:42 142.08629:321 154.08334:21 160.09091:42 174.10806:42 184.09227:230…	30	17	17	23	19	26	25	59310	549	127
454	12.732	220.117	Pantothenate	[M+H]+	ion correlated with 1509; ion correlated with 1688; ion correlated with 602; adduct linked to 373_[M+H-H2O]+	0.1	TRUE	8.134	220.118	C9H17NO5	Secondary alcohols	GHOKWGTUZJEAQD-ZETCQYMHSA-N	CC(C)(CO)[C@@H](O)C(=O)NCCC(O)=O	430	TRUE	TRUE	TRUE		FALSE	FALSE	null	null	89.1	99.9	87.3	86.9	66.7	447.88	KO2_2	220.11688:23537 221.12023:2653 222.12359:456	57.07175:84 59.05283:104 67.0502:63 69.06932:42 70.03223:84 72.04391:239 83.04716:63 85.06201:125 88.02028:43 90.05403:468 95.04797:146 96.08562:42 98.02124:234 100.03828:21 103.07654:104 111.06435:21 113.05608:63 116.02898:63 122.94983:43 124.07143:301 138.09698:21 142.08473:146 156.10324:42 184.09055:104 202.10316:104	23	20	15	19	28	34	23537	306	77	58
455	1.541	221.018	w/o MS2:2,2'-Dithiodipyridine	[M+H]+	found in higher mz's MsMs_754; similar chromatogram in higher mz_2195	0.5	FALSE	null	221.02	C10H8N2S2	Pyridines and derivatives	HAXFWIACAGNFHA-UHFFFAOYSA-N	C1(SSC2=CC=CC=N2)=NC=CC=C1	530	TRUE	TRUE	FALSE		FALSE	FALSE	null	null	99.7	null	null	null	null	27.99	KO1_3	221.01848:3658 222.02183:6453 223.02519:0		1142	1893	2407	1112	1462	2672	1665	1570	3658	2148
456	14.024	221.15	w/o MS2:3,7-dimethyl-6-octenyl acetate	[M+H]+		0.2	FALSE	6.76	221.15	C12H22O2	Fatty alcohol esters	JOZKFWLRHCDGJA-LLVKDONJSA-N	O=C(OCCC(C)CCC=C(C)C)C	530	TRUE	TRUE	FALSE		FALSE	FALSE	null	null	100	99.7	null	null	null	128.03	KO1_2	221.14999:6832 222.15334:1867 223.1567:1039		250	412	279	275	273	6832	959	549	600	6700
457	14.51	221.15	w/o MS2:3,7-dimethyl-6-octenyl acetate	[M+H]+	ion correlated with 252	0.7	TRUE	6.76	221.15	C12H22O2	Fatty alcohol esters	JOZKFWLRHCDGJA-LLVKDONJSA-N	O=C(OCCC(C)CCC=C(C)C)C	530	TRUE	TRUE	FALSE		FALSE	FALSE	null	null	62.7	99.7	null	null	null	178.97	KO2_1	221.15025:16897 222.1536:4472 223.15696:2277	55.0711:46 57.07074:1218 59.04746:24 91.05202:146 105.06363:63 107.0989:21 119.08202:167 121.06641:84 123.0766:63 133.063:42 133.1021:84 135.12082:42 137.05557:338 147.07254:84 151.07413:63 165.08528:271 179.14665:63 221.15761:84	9247	10970	14088	16897	13322	568	7087	3304	5474	363
458	1.483	222.024	w/o MS2:quinmerac	[M+H]+		0.7	TRUE	6.133	222.032	C11H8ClNO2	Quinoline carboxylic acids	ALZOLUNSQWINIR-UHFFFAOYSA-N	CC1=CC2=C(N=C1)C(C(O)=O)=C(Cl)C=C2	530	TRUE	TRUE	FALSE		FALSE	FALSE	null	null	93.7	99.9	null	null	null	282.21	WT_1	222.02441:14413 223.02776:962 224.03112:1004	86.09212:85 162.95752:42	5817	14413	12032	6689	7837	7796	6608	8331	11370	9732
459	1.433	222.885	Unknown	[M+H]+	found in higher mz's MsMs_1764; found in higher mz's MsMs_1435	0.5	TRUE	null	null	null	null	null	null	999	FALSE	FALSE	FALSE		FALSE	FALSE	null	null	null	null	null	null	null	129.94	KO1_2	222.88548:5021 223.88883:0 224.89219:2262	62.98308:146 96.92179:89 164.9258:1408 191.00461:42	3062	4423	4033	4596	4526	5021	5139	4482	4854	5324
460	13.284	223.48	Unknown	[M+H]+	ion correlated with 553; ion correlated with 640; ion correlated with 643; ion correlated with 1347; ion correlated with 951; ion correlated with 1181; ion correlated with 676; ion correlated with 1089; ion correlated with 794; ion correlated with 809; ion correlated with 1658; ion correlated with 2250; ion correlated with 827; ion correlated with 1073; ion correlated with 1251; ion correlated wi…	0.1	FALSE	null	null	null	null	null	null	999	FALSE	FALSE	FALSE		FALSE	FALSE	null	null	null	null	null	null	null	56.76	KO1_2	223.47989:1051 224.48324:0 225.4866:0		9	7	9	12	10	1051	20	13	86	100
461	1.436	224.881	Unknown	[M+H]+	adduct linked to 397_[M+H-H2O]+; found in higher mz's MsMs_1764	0.5	FALSE	null	null	null	null	null	null	999	FALSE	FALSE	FALSE		FALSE	FALSE	null	null	null	null	null	null	null	46.09	KO2_3	224.8813:1665 225.88465:28 226.88801:56		1048	373	1250	1472	1564	1591	1524	1418	1559	1665
462	14.679	226.153	w/o MS2:Terbutaline	[M+H]+		0.1	FALSE	null	226.144	C12H19NO3	Resorcinols	XWTYSIMOBUGWOL-UHFFFAOYSA-N	[H]Oc(c([H])1)c([H])c(c([H])c(O[H])1)C([H])(O[H])C([H])([H])N([H])C(C([H])([H])[H])(C([H])([H])[H])C([H])([H])[H]	530	TRUE	TRUE	FALSE		FALSE	FALSE	null	null	91.4	null	null	null	null	17.39	KO2_3	226.15289:1845 227.15624:198 228.1596:198		2597	4661	329	4649	2854	363	256	1335	656	1845
463	14.674	226.176	w/o MS2:Prometon	[M+H-H2O]+	adduct linked to 566_[M+H]+	0.6	TRUE	null	226.166	C10H19N5O	2-methoxy-1,3,5-triazines	ISEUFVQQFVOBCY-UHFFFAOYSA-N	COc(n1)nc(NC(C)C)nc(NC(C)C)1	530	TRUE	TRUE	FALSE		FALSE	FALSE	null	null	89	null	null	null	null	544.68	KO2_1	226.17589:19631 227.17924:5468 228.1826:684	55.01758:42 55.05423:190 57.07063:42 67.05127:42 69.07158:104 70.06757:42 71.08498:63 79.04963:42 79.05465:84 81.07159:125 83.07919:43 83.08434:170 85.10353:42 91.04781:42 91.05453:42 93.06837:104 95.08221:104 97.09951:63 100.07338:63 107.07824:63 107.08701:146 109.09598:42 111.08047:63 119.0864:42 121.09569:104 124.10259:42 125.09678:42 131.08537:42 135.1107:42 138.12154:42 145.1001:42 156.17163…	8581	17853	386	19631	12689	14755	342	3775	1898	4699
464	13.841	226.176	w/o MS2:Prometon	[M+H]+	adduct linked to 402_[M+H-H2O]+; similar chromatogram in higher mz_487; similar chromatogram in higher mz_687; similar chromatogram in higher mz_792	0.4	TRUE	null	226.166	C10H19N5O	2-methoxy-1,3,5-triazines	ISEUFVQQFVOBCY-UHFFFAOYSA-N	COc(n1)nc(NC(C)C)nc(NC(C)C)1	530	TRUE	TRUE	FALSE		FALSE	FALSE	null	null	88.1	null	null	null	null	840.31	WT_3	226.17632:48803 227.17967:12252 228.18303:8836	55.05537:349 57.06967:125 59.05071:63 67.05025:43 67.05257:149 69.07055:167 70.06654:42 71.08513:84 79.05482:167 81.07177:221 83.08453:366 85.09982:42 91.05745:42 93.0686:125 95.07693:42 95.08244:253 97.06081:63 97.09975:216 100.07362:104 102.09302:21 107.08436:129 109.09773:42 111.08076:125 114.08955:63 119.0821:42 121.09911:212 124.10922:63 128.10188:42 131.08412:125 135.10616:42 135.11928:21 1…	112	93	87	42	165	204	16373	48803	2692	5596
465	13.772	226.179	w/o MS2:Prometon	[M+H]+	ion correlated with 1434; ion correlated with 2833	0.3	TRUE	null	226.166	C10H19N5O	2-methoxy-1,3,5-triazines	ISEUFVQQFVOBCY-UHFFFAOYSA-N	COc(n1)nc(NC(C)C)nc(NC(C)C)1	530	TRUE	TRUE	FALSE		FALSE	FALSE	null	null	82.8	null	null	null	null	672.5	KO2_3	226.17854:22316 227.18189:2915 228.18525:11659	55.05913:215 57.07243:63 65.03557:21 67.05556:146 69.07125:84 71.08346:42 79.0493:146 79.05432:146 81.06999:197 83.04542:63 83.0853:212 85.06676:42 93.06397:63 93.06942:104 95.08603:236 97.06305:84 100.07026:63 105.06747:42 107.08087:104 110.09608:63 111.0787:42 114.09199:42 117.15782:21 121.10008:104 124.11334:42 131.08189:104 134.09515:42 135.11539:21 138.12628:63 145.09819:42 147.11484:42 149.…	61	54	12	24	149	132	407	4763	22028	22316
466	14.861	226.206	w/o MS2:NCGC00385670-01!N-(10-hydroxy-10-methylundecyl)acetamide	[M+H]+	ion correlated with 529; similar chromatogram in higher mz_1105; similar chromatogram in higher mz_1000	0.1	FALSE	null	226.216	C14H29NO2	Tertiary alcohols	YASDXQQLKVMDLE-UHFFFAOYSA-N	CC(=O)NCCCCCCCCCC(C)(C)O	530	TRUE	TRUE	FALSE		FALSE	FALSE	null	null	88.1	null	null	null	null	126.45	KO2_3	226.20592:2073 227.20927:1710 228.21263:1026		166	159	171	307	209	136	254	1047	769	2073
467	1.317	226.947	w/o MS2:S-Adenosyl-L-methionine	[M+H]+	found in higher mz's MsMs_2828; found in higher mz's MsMs_2681; found in higher mz's MsMs_2426; found in higher mz's MsMs_2222; found in higher mz's MsMs_1928; found in higher mz's MsMs_1627; found in higher mz's MsMs_1240; similar chromatogram in higher mz_2420	1	TRUE	4.153	226.95	C15H22N6O5S	5'-deoxy-5'-thionucleosides	MEFKEPWMEQBLKI-AIRLBKTGSA-N	[O-1]C(=O)C(N)CC[S+1](C)CC(O1)C(O)C(O)C1n(c3)c(n2)c(n3)c(N)nc2	530	TRUE	TRUE	FALSE		FALSE	FALSE	null	null	99.2	100	null	null	null	691.01	KO2_1	226.94745:46728 227.9508:1025 228.95416:320	90.97672:3446 158.96074:104	42285	40005	36577	46728	39893	33441	35954	36950	26887	21681
468	3.1	227.095	w/o MS2:Genipin	[M+H]+		0.2	FALSE	null	227.091	C11H14O5	Iridoids and derivatives	AZKVWQKMDGGDSV-ZOFUNIGCSA-N	O1C=C([C@@]2([C@]([C@H]1O)(C(=CC2)CO)[H])[H])C(=O)OC	530	TRUE	TRUE	FALSE		FALSE	FALSE	null	null	98.4	null	null	null	null	25.28	KO1_3	227.09459:1536 228.09794:166 229.1013:415		587	255	1074	1315	522	874	1156	558	1536	1426
469	1.776	227.098	w/o MS2:2',3'-Dideoxythymidine	[M+H-H2O]+	adduct linked to 668_[M+NH4]+	0.5	FALSE	2.628	227.103	C10H14N2O4	Pyrimidine 2',3'-dideoxyribonucleosides	XKKCQTLDIPIRQD-UHFFFAOYSA-N	CC1=CN(C(=O)NC1=O)C2CCC(O2)CO	530	TRUE	TRUE	FALSE		FALSE	FALSE	null	null	97.7	100	null	null	null	66.21	KO2_3	227.09843:4247 228.10178:334 229.10514:668		1142	1236	2816	2852	1656	2734	3592	1605	3546	4247
470	13.843	227.156	w/o MS2:N-desmethylpheniramine	[M+H]+	ion correlated with 1142; ion correlated with 1691; ion correlated with 2736; ion correlated with 337; ion correlated with 1062; ion correlated with 1261; found in higher mz's MsMs_1357	0.1	FALSE	5.1	227.154	C15H18N2	Aralkylamines	GDCVFNAQLOMGMS-UHFFFAOYSA-N	CNCCC(C1=CC=CC=C1)C2=CC=CC=N2	530	TRUE	TRUE	FALSE		FALSE	FALSE	null	null	99.6	99.6	null	null	null	92.28	KO2_3	227.15614:3482 228.15949:683 229.16285:684		172	323	318	122	276	130	410	682	350	3482
471	14.639	227.163	w/o MS2:NCGC00381386-01!2-(7-hydroxy-6-methyloctyl)-2H-furan-5-one	[M+H]+		0.1	FALSE	null	227.164	C13H22O3	Fatty alcohols	AEPMKZIOUKHDOO-UHFFFAOYSA-N	CC(O)C(C)CCCCCC1OC(=O)C=C1	530	TRUE	TRUE	FALSE		FALSE	FALSE	null	null	99.8	null	null	null	null	55.62	KO1_3	227.16264:1954 228.16599:3076 229.16935:1708		1515	2703	438	396	1722	577	321	255	1954	339
472	12.75	227.173	w/o MS2:Crotetamide	[M+H]+	ion correlated with 1827; similar chromatogram in higher mz_1623	0.1	FALSE	6.4	227.175	C12H22N2O2	Alpha amino acids and derivatives	LSAMUAYPDHUBQD-RMKNXTFCSA-N	O=C(N(CC)C(C(=O)N(C)C)CC)/C=C/C	530	TRUE	TRUE	FALSE		FALSE	FALSE	null	null	99.5	99.8	null	null	null	29.6	WT_3	227.17348:1287 228.17683:286 229.18019:104		28	37	37	43	33	37	60	1287	87	154
473	13.411	227.177	w/o MS2:HUMULENE (alpha)	[M+H]+	ion correlated with 405; ion correlated with 2449	0.1	FALSE	null	227.177	C15H24	Sesquiterpenoids	FAMPSKZZVDUYOS-UCSRMCRJSA-N	C1=CC(C)(C)CC=C(C)CCC=C(C)C1	530	TRUE	TRUE	FALSE		FALSE	FALSE	null	null	100	null	null	null	null	61.6	KO2_3	227.17735:3650 228.1807:11659 229.18406:1325		75	21	34	32	45	101	245	965	190	3650
474	1.518	228.031	w/o MS2:Xanthurenic Acid	[M+H]+		0.5	FALSE	null	228.027	C10H7NO4	Quinoline carboxylic acids	FBZONXHGGPHHIY-UHFFFAOYSA-N	O=C(O)C=1N=C2C(O)=CC=CC2=C(O)C1	530	TRUE	TRUE	FALSE		FALSE	FALSE	null	null	97.5	null	null	null	null	130.09	KO2_3	228.03122:6291 229.03457:299 230.03793:89		874	5312	4062	3736	4034	3469	4077	3584	4430	6291
475	13.996	228.191	w/o MS2:Andrachcinidine	[M+NH4]+	adduct linked to 414_[M+H]+	0.5	FALSE	null	228.196	C13H25NO2	Piperidines	GFVMHSQLCIEXNG-YNEHKIRRSA-N	CCCC(CC1CCCC(N1)CC(=O)C)O	530	TRUE	TRUE	FALSE		FALSE	FALSE	null	null	97.2	null	null	null	null	729.08	KO2_3	228.19122:36267 229.19457:7516 230.19793:1026		221	486	91	124	189	5335	4367	15079	15455	36267
476	13.6	228.191	w/o MS2:Andrachcinidine	[M+NH4]+	adduct linked to 415_[M+H]+	0.3	TRUE	null	228.196	C13H25NO2	Piperidines	GFVMHSQLCIEXNG-YNEHKIRRSA-N	CCCC(CC1CCCC(N1)CC(=O)C)O	530	TRUE	TRUE	FALSE		FALSE	FALSE	null	null	97.4	null	null	null	null	615.38	KO2_3	228.19145:26812 229.1948:6039 230.19816:915	53.04655:43 55.0576:372 57.0698:63 65.03731:64 66.8552:43 67.05386:458 69.06951:125 71.04957:63 77.04484:21 79.05747:150 81.07191:467 83.08595:236 86.061:42 91.05624:42 93.07009:84 95.08395:826 97.06234:46 97.0985:104 105.07395:21 107.0845:84 109.09935:261 119.08224:84 123.10972:42 133.09744:84 135.11122:42 147.11731:63 175.14177:84 228.22665:42	15	19	16	9	19	35	1254	11129	7190	26812
477	14.706	228.193	w/o MS2:Andrachcinidine	[M+NH4]+	adduct linked to 412_[M+H]+	0.6	FALSE	null	228.196	C13H25NO2	Piperidines	GFVMHSQLCIEXNG-YNEHKIRRSA-N	CCCC(CC1CCCC(N1)CC(=O)C)O	530	TRUE	TRUE	FALSE		FALSE	FALSE	null	null	99.2	null	null	null	null	565.96	WT_3	228.19344:25198 229.19679:3703 230.20015:161		2014	12393	2982	668	4395	3227	6574	25198	10818	16868
478	14.05	229.115	w/o MS2:Proline-hydroxyproline	[M+H]+	ion correlated with 1465	0.2	FALSE	8.528	229.118	C10H16N2O4	Dipeptides	ONPXCLZMBSJLSP-CSMHCCOUSA-N	O=C(O)C1N(C(=O)C2NCCC2)CC(O)C1	530	TRUE	TRUE	FALSE		FALSE	FALSE	null	null	98.9	99.8	null	null	null	63.63	KO2_2	229.11534:2694 230.11869:684 231.12205:0		778	678	738	715	658	689	2694	1328	2222	182
479	14.732	229.117	w/o MS2:Proline-hydroxyproline	[M+H]+	ion correlated with 1075; ion correlated with 618; adduct linked to 578_[M+NH4]+; found in higher mz's MsMs_578	0.1	FALSE	8.528	229.118	C10H16N2O4	Dipeptides	ONPXCLZMBSJLSP-CSMHCCOUSA-N	O=C(O)C1N(C(=O)C2NCCC2)CC(O)C1	530	TRUE	TRUE	FALSE		FALSE	FALSE	null	null	99.8	99.8	null	null	null	42.53	KO1_2	229.11717:1759 230.12052:0 231.12388:342		329	80	312	460	172	1759	189	101	175	86
480	12.255	229.147	w/o MS2:L-Prolyl-L-isoleucine	[M+H]+	ion correlated with 1249; ion correlated with 1672; ion correlated with 1753; ion correlated with 2959; ion correlated with 1854; ion correlated with 1980; ion correlated with 1376; ion correlated with 83; ion correlated with 135; ion correlated with 180; ion correlated with 188; ion correlated with 228; ion correlated with 266; ion correlated with 390; ion correlated with 564; ion correlated wit…	0.1	FALSE	null	229.15	C11H20N2O3	Dipeptides	OCYROESYHWUPBP-CIUDSAMLSA-N	CC[C@H](C)[C@@H](C(=O)O)NC(=O)[C@@H]1CCCN1	530	TRUE	TRUE	FALSE		FALSE	FALSE	null	null	99.2	null	null	null	null	43.63	WT_3	229.14749:1919 230.15084:534 231.1542:312		41	35	48	46	27	43	54	1919	150	145
481	11.566	229.149	w/o MS2:Leucylproline	[M+H]+	ion correlated with 1017; ion correlated with 289; ion correlated with 187	0.2	TRUE	2.72	229.155	C11H20N2O3	Dipeptides	VTJUNIYRYIAIHF-UHFFFAOYSA-N	O=C(O)C1N(C(=O)C(N)CC(C)C)CCC1	530	TRUE	TRUE	FALSE		FALSE	FALSE	null	null	67.9	99.6	null	null	null	115.31	KO2_3	229.14934:7618 230.15269:1136 231.15605:978	70.0654:215 70.2451:42 86.09362:127 96.08844:21 111.05097:43 116.07156:421 184.08846:42 201.12088:42 213.07983:42 229.10558:42	46	34	38	32	43	31	36	38	5440	7618
482	13.433	229.149	w/o MS2:Leucylproline	[M+H]+	ion correlated with 1019; ion correlated with 186; similar chromatogram in higher mz_605; similar chromatogram in higher mz_1979	0.1	TRUE	2.72	229.155	C11H20N2O3	Dipeptides	VTJUNIYRYIAIHF-UHFFFAOYSA-N	O=C(O)C1N(C(=O)C(N)CC(C)C)CCC1	530	TRUE	TRUE	FALSE		FALSE	FALSE	null	null	74.2	99.4	null	null	null	318.94	KO1_2	229.14943:12112 230.15278:1518 231.15614:1848	69.07395:86 70.06642:332 72.08099:22 86.08954:89 86.0974:632 104.10793:21 116.06687:625 155.85979:21 157.07275:42 184.08267:63 201.10886:63 212.07759:42 229.0992:42	99	136	50	53	38	12112	209	331	352	194
483	1.773	229.15	w/o MS2:L-Prolyl-L-isoleucine	[M+H]+		0.1	FALSE	null	229.15	C11H20N2O3	Dipeptides	OCYROESYHWUPBP-CIUDSAMLSA-N	CC[C@H](C)[C@@H](C(=O)O)NC(=O)[C@@H]1CCCN1	530	TRUE	TRUE	FALSE		FALSE	FALSE	null	null	100	null	null	null	null	18.46	KO1_3	229.14969:1071 230.15304:0 231.1564:252		220	816	732	667	734	807	839	489	1071	864
484	12.79	229.152	w/o MS2:L-Prolyl-L-isoleucine	[M+H]+	ion correlated with 454; ion correlated with 1500; ion correlated with 1509; ion correlated with 1688; ion correlated with 1018; ion correlated with 1853; ion correlated with 602; ion correlated with 231; ion correlated with 393; ion correlated with 1633; ion correlated with 179; ion correlated with 185; similar chromatogram in higher mz_602	0.1	TRUE	null	229.15	C11H20N2O3	Dipeptides	OCYROESYHWUPBP-CIUDSAMLSA-N	CC[C@H](C)[C@@H](C(=O)O)NC(=O)[C@@H]1CCCN1	530	TRUE	TRUE	FALSE		FALSE	FALSE	null	null	99.6	null	null	null	null	256.07	KO2_2	229.15179:9931 230.15514:1236 231.1585:931	69.07049:84 70.06647:262 85.8318:43 86.09616:412 107.06092:21 111.0554:43 116.07155:552 124.06985:21 184.07523:63 201.10909:84 212.07373:42 214.08675:21	51	34	44	48	38	63	9931	111	132	264
485	1.553	229.978	Unknown	[M+H]+	ion correlated with 786	0.5	FALSE	null	null	null	null	null	null	999	FALSE	FALSE	FALSE		FALSE	FALSE	null	null	null	null	null	null	null	88.03	KO1_3	229.97755:4172 230.9809:0 231.98426:187		3278	4049	4443	1477	3838	3347	1433	2882	4172	2235
486	14.258	230.245	w/o MS2:N,N-Dimethyldodecylamine N-oxide	[M+H]+	ion correlated with 1861; ion correlated with 440; ion correlated with 1370	0.1	FALSE	10.848	230.248	C14H31NO	Long-chain alkyl amine oxides	SYELZBGXAIXKHU-UHFFFAOYSA-N	CCCCCCCCCCCC[N+](C)(C)[O-]	530	TRUE	TRUE	FALSE		FALSE	FALSE	null	null	98.7	99.9	null	null	null	325.42	KO1_2	230.24451:5531 231.24786:470 232.25122:0		19	27	30	7	54	5531	328	278	351	449
487	13.657	230.247	w/o MS2:N,N-Dimethyldodecylamine N-oxide	[M+H]+	similar chromatogram in higher mz_791	0.4	FALSE	10.848	230.248	C14H31NO	Long-chain alkyl amine oxides	SYELZBGXAIXKHU-UHFFFAOYSA-N	CCCCCCCCCCCC[N+](C)(C)[O-]	530	TRUE	TRUE	FALSE		FALSE	FALSE	null	null	100	100	null	null	null	315.15	KO2_3	230.24722:9517 231.25057:1617 232.25393:0		3	10	2	5	2	6	6074	4514	6419	9517
488	1.764	231.098	w/o MS2:3,4-dihydro-2,2-dimethyl-pyrano[3,2-c][2]benzopyran-6(2H)-one	[M+H]+	adduct linked to 423_[M+H-H2O]+	0.5	FALSE	null	231.097	C14H14O3	Isocoumarins and derivatives	NHUYGTCSYVBPOA-UHFFFAOYSA-N	CC(CC1)(C)OC(C2=CC=CC=C23)=C1OC3=O	530	TRUE	TRUE	FALSE		FALSE	FALSE	null	null	99.8	null	null	null	null	76.65	KO1_3	231.09811:4453 232.10146:504 233.10482:2025		921	1681	2928	2829	1435	3260	2275	2086	4453	3299
489	11.718	231.164	w/o MS2:Isoleucylvaline	[M+H]+	ion correlated with 191; ion correlated with 1557; ion correlated with 1766; ion correlated with 1512; ion correlated with 227; ion correlated with 2005	0.2	FALSE	2.55	231.171	C11H22N2O3	Dipeptides	BCXBIONYYJCSDF-UHFFFAOYSA-N	O=C(O)C(NC(=O)C(N)C(C)CC)C(C)C	530	TRUE	TRUE	FALSE		FALSE	FALSE	null	null	95.2	99.6	null	null	null	60.88	KO2_3	231.1644:2362 232.16775:581 233.17111:180		25	30	25	52	30	29	21	33	1611	2362
490	13.468	231.167	w/o MS2:Isoleucylvaline	[M+H]+	ion correlated with 1170; ion correlated with 1401; ion correlated with 1498; ion correlated with 1852; ion correlated with 81; ion correlated with 1979; ion correlated with 482; ion correlated with 562; ion correlated with 1520; ion correlated with 1767; ion correlated with 3039; ion correlated with 174; ion correlated with 1211; ion correlated with 27; ion correlated with 86; ion correlated wit…	0.1	FALSE	2.55	231.171	C11H22N2O3	Dipeptides	BCXBIONYYJCSDF-UHFFFAOYSA-N	O=C(O)C(NC(=O)C(N)C(C)CC)C(C)C	530	TRUE	TRUE	FALSE		FALSE	FALSE	null	null	97.9	99.4	null	null	null	78.43	KO1_2	231.16658:2475 232.16993:1182 233.17329:168		120	68	32	25	26	2475	114	182	190	354
491	12.846	231.167	w/o MS2:Isoleucylvaline	[M+H]+	ion correlated with 484; ion correlated with 762; ion correlated with 1521; ion correlated with 24; ion correlated with 85; ion correlated with 231; ion correlated with 561; ion correlated with 957; ion correlated with 1630; ion correlated with 1633; ion correlated with 1768; ion correlated with 3037; ion correlated with 133; ion correlated with 175; ion correlated with 179; ion correlated with 1…	0.1	FALSE	2.55	231.171	C11H22N2O3	Dipeptides	BCXBIONYYJCSDF-UHFFFAOYSA-N	O=C(O)C(NC(=O)C(N)C(C)CC)C(C)C	530	TRUE	TRUE	FALSE		FALSE	FALSE	null	null	97.9	99.5	null	null	null	56.99	KO2_2	231.1666:1985 232.16995:967 233.17331:240		27	41	18	22	16	19	1985	75	39	86
492	14.775	231.206	Unknown	[M+H-H2O]+	ion correlated with 601; adduct linked to 601_[M+H]+	0.1	FALSE	null	null	null	null	null	null	999	FALSE	FALSE	FALSE		FALSE	FALSE	null	null	null	null	null	null	null	39.26	KO1_3	231.20587:1249 232.20922:0 233.21258:0		335	235	311	508	210	274	398	151	1249	321
493	13.632	232.129	w/o MS2:Piperlotine A	[M+H]+		0.3	FALSE	3.81	232.13	C14H17NO2	Cinnamic acids and derivatives	JYEDISZKFNNREA-RMKNXTFCSA-N	O=C(C=CC1=CC=C(OC)C=C1)N2CCCC2	530	TRUE	TRUE	FALSE		FALSE	FALSE	null	null	100	99.5	null	null	null	235.73	KO2_3	232.12943:8977 233.13278:1281 234.13614:915		77	7596	9945	7622	6279	202	150	3751	5725	8977
494	14.235	232.131	w/o MS2:Fenfluramine	[M+H]+	similar chromatogram in higher mz_756	0.2	FALSE	6.2	232.131	C12H16F3N	Amphetamines and derivatives	DBGIVFWFUFKIQN-UHFFFAOYSA-N	CCNC(C)CC1=CC(=CC=C1)C(F)(F)F	530	TRUE	TRUE	FALSE		FALSE	FALSE	null	null	99.9	99.7	null	null	null	391.03	KO2_2	232.13145:9523 233.1348:1028 234.13816:514		229	149	228	117	184	6629	9523	86	103	86
495	13.583	232.15	w/o MS2:Butyryl carnitine (isomer of 920)	[M+H]+		0.5	TRUE	2.48	232.155	C11H21NO4	Acyl carnitines	LRCNOZRCYBNMEP-UHFFFAOYSA-N	O=C([O-])CC(OC(=O)C(C)C)C[N+](C)(C)C	530	TRUE	TRUE	FALSE		FALSE	FALSE	null	null	69.3	99.4	null	null	null	623.61	KO1_2	232.15021:30225 233.15356:3923 234.15692:415	55.9312:21 57.03656:84 60.08119:104 81.9535:21 85.02939:4623 144.09879:84 162.12779:21 173.07574:146 232.14917:84	5951	19373	23835	19628	15889	30225	122	86	4084	92
496	12.616	232.151	w/o MS2:Butyryl carnitine (isomer of 920)	[M+H]+		0.1	TRUE	2.48	232.155	C11H21NO4	Acyl carnitines	LRCNOZRCYBNMEP-UHFFFAOYSA-N	O=C([O-])CC(OC(=O)C(C)C)C[N+](C)(C)C	530	TRUE	TRUE	FALSE		FALSE	FALSE	null	null	71.5	99.5	null	null	null	660.3	KO2_2	232.15068:21588 233.15403:2932 234.15739:290	58.06557:21 60.08118:63 85.02813:2343 144.0956:63 173.07233:84 232.15179:63	88	191	152	124	107	181	21588	147	59	75
497	11.218	232.151	w/o MS2:Butyryl carnitine (isomer of 920)	[M+H]+		0.2	TRUE	2.48	232.155	C11H21NO4	Acyl carnitines	LRCNOZRCYBNMEP-UHFFFAOYSA-N	O=C([O-])CC(OC(=O)C(C)C)C[N+](C)(C)C	530	TRUE	TRUE	FALSE		FALSE	FALSE	null	null	68.2	99.6	null	null	null	726.22	KO1_3	232.15085:30475 233.1542:3372 234.15756:429	60.07681:63 60.08009:104 85.02815:3887 144.09735:146 162.11017:21 173.07242:104 221.27333:21 232.14763:63	64	187	267	204	180	301	167	287	30475	27756
498	12.027	232.153	w/o MS2:Butyryl carnitine (isomer of 920)	[M+H]+		0.1	TRUE	2.48	232.155	C11H21NO4	Acyl carnitines	LRCNOZRCYBNMEP-UHFFFAOYSA-N	O=C([O-])CC(OC(=O)C(C)C)C[N+](C)(C)C	530	TRUE	TRUE	FALSE		FALSE	FALSE	null	null	74.1	99.5	null	null	null	580.41	WT_3	232.15273:19311 233.15608:1940 234.15944:191	60.07902:84 84.77064:96 85.02815:2336 144.09726:63 173.07599:84 232.14737:104	70	149	137	167	147	165	164	19311	222	90
499	1.386	232.914	Unknown	[M+H]+	similar chromatogram in higher mz_2093; similar chromatogram in higher mz_2709	0.5	FALSE	null	null	null	null	null	null	999	FALSE	FALSE	FALSE		FALSE	FALSE	null	null	null	null	null	null	null	87.97	KO2_2	232.91447:2813 233.91782:39 234.92118:39		2544	2040	2223	2680	3201	2428	2813	2375	2111	2484
500	1.699	233.055	2-pyridin-3-yl-thiazolidine-4-carboxylic acid	[M+Na]+	found in higher mz's MsMs_907	1	TRUE	2.73	233.04	C9H10N2O2S	L-alpha-amino acids	FSNGLHIMQHWTNF-JGVFFNPUSA-N	O=C(O)C1NC(SC1)C=2C=NC=CC2	430	TRUE	TRUE	TRUE		FALSE	FALSE	null	null	82.9	100	86	88.8	66.7	589.52	KO1_1	233.05283:34577 234.05618:6862 235.05954:2051	71.07218:21 187.05391:21 233.05209:125	22821	39944	34577	29061	31202	22902	16387	33648	26154	22794
501	2.807	233.055	w/o MS2:BUTYL PARABEN	[M+H]+	found in higher mz's MsMs_906	0.5	TRUE	null	233.057	C11H14O3	p-Hydroxybenzoic acid alkyl esters	QFOHBWFCKVYLES-UHFFFAOYSA-N	O=C(OCCCC)C1=CC=C(O)C=C1	530	TRUE	TRUE	FALSE		FALSE	FALSE	null	null	99.2	null	null	null	null	244.23	KO2_3	233.05486:15037 234.05821:1026 235.06157:1025	56.05592:21 58.99327:84 58.99435:167 74.01006:43 76.02106:732 83.05495:63 84.04452:287 86.01113:22 114.96718:63 124.01331:42 130.04543:104 141.04018:42 142.03093:63 170.02019:104 187.0497:84 207.03505:42	7321	9677	8648	7452	8019	8280	8966	12438	11075	15037
502	12.715	233.087	w/o MS2:Pesticide3_Fluometuron_C10H11F3N2O_Urea, N,N-dimethyl-N'-[3-(trifluoromethyl)phenyl]-	[M+H]+	similar chromatogram in higher mz_2228	0.2	FALSE	null	233.089	C10H11F3N2O	N-phenylureas	RZILCCPWPBTYDO-UHFFFAOYSA-N	CN(C)C(=O)NC1=CC=CC(=C1)C(F)(F)F	530	TRUE	TRUE	FALSE		FALSE	FALSE	null	null	99.7	null	null	null	null	30.28	WT_3	233.08746:2001 234.09081:264 235.09417:528		48	48	30	35	48	48	54	2001	1642	88
503	13.784	233.093	w/o MS2:Phenobarbital	[M+H]+	ion correlated with 2122; ion correlated with 2313; ion correlated with 742; ion correlated with 2410; ion correlated with 1219; ion correlated with 377	0.1	FALSE	6	233.092	C12H12N2O3	Barbituric acid derivatives	DDBREPKUVSBGFI-UHFFFAOYSA-N	CCC1(C(=O)NC(=O)NC1=O)C2=CC=CC=C2	530	TRUE	TRUE	FALSE		FALSE	FALSE	null	null	99.8	99.7	null	null	null	46.55	KO1_2	233.09335:1658 234.0967:162 235.10006:594		121	105	93	97	93	1658	114	98	116	470
504	1.74	233.117	w/o MS2:NCGC00180484-02!(2E,4E)-1-(2,4-dihydroxy-3,5-dimethylphenyl)hexa-2,4-dien-1-one	[M+H]+		0.1	FALSE	null	233.117	C14H16O3	Xylenols	RKKPUBAAIGFXOG-YTXTXJHMSA-N	C\C=C\C=C\C(=O)C1=C(O)C(C)=C(O)C(C)=C1	530	TRUE	TRUE	FALSE		FALSE	FALSE	null	null	100	null	null	null	null	43.61	KO2_2	233.11699:1372 234.12034:340 235.1237:0		348	669	860	742	287	724	1372	943	1048	1099
505	2.781	233.976	Unknown	[M+H]+		0.5	TRUE	null	null	null	null	null	null	999	FALSE	FALSE	FALSE		FALSE	FALSE	null	null	null	null	null	null	null	100.17	KO2_2	233.97586:4461 234.97921:819 235.98257:117	69.95791:21 72.93569:42 87.95681:42 87.96078:104 89.9403:146 113.95695:44 115.95003:661 116.95839:46 121.97836:42 125.97013:21 133.95364:63 133.96509:277 143.94669:42 159.9894:21 161.95215:146	4444	4394	4708	4337	4136	4314	4461	5243	5299	5146
506	2.053	233.978	Unknown	[M+H]+		0.5	TRUE	null	null	null	null	null	null	999	FALSE	FALSE	FALSE		FALSE	FALSE	null	null	null	null	null	null	null	250.15	KO1_2	233.97798:8641 234.98133:1084 235.98469:128	71.93497:21 87.96205:126 89.93489:44 89.94025:328 100.93111:84 104.98553:42 115.9545:1564 116.96135:85 122.07182:42 133.9617:638 143.94656:125 159.97855:63 161.9502:189 161.95558:251 167.89554:21 177.99428:63	6028	7552	9335	6766	8330	8641	7413	8089	9312	9100
507	1.975	234.029	w/o MS2:2-oxo-1,2-dihydro-quinoline-3,4-dicarboxylic acid	[M+H]+		0.1	FALSE	3.57	234.04	C11H7NO5	Quinoline carboxylic acids	VTPQFYZNFAEAQH-UHFFFAOYSA-N	O=C(O)C=1C(=O)NC=2C=CC=CC2C1C(=O)O	530	TRUE	TRUE	FALSE		FALSE	FALSE	null	null	86.8	100	null	null	null	58.47	KO2_2	234.02936:1938 235.03271:333 236.03607:0		122	1442	213	1464	874	680	1938	918	450	1576
508	13.376	234.075	w/o MS2:ethyl 2,3-dioxo-1,4-dihydroquinoline-4-carboxylate	[M+H]+	ion correlated with 860	0.1	FALSE	3.274	234.076	C12H11NO4	Hydroquinolones	STEQTZOENAMHLZ-UHFFFAOYSA-N	O=C(OCC)C1C(=O)C(=O)NC=2C=CC=CC21	530	TRUE	TRUE	FALSE		FALSE	FALSE	null	null	99.9	99.5	null	null	null	69.6	KO1_2	234.07492:1846 235.07827:299 236.08163:156		231	523	40	22	22	1846	130	97	404	122
509	12.119	234.075	w/o MS2:ethyl 2,3-dioxo-1,4-dihydroquinoline-4-carboxylate	[M+H]+	ion correlated with 534; ion correlated with 727; ion correlated with 1550; ion correlated with 311; ion correlated with 2145	0.1	FALSE	3.274	234.076	C12H11NO4	Hydroquinolones	STEQTZOENAMHLZ-UHFFFAOYSA-N	O=C(OCC)C1C(=O)C(=O)NC=2C=CC=CC21	530	TRUE	TRUE	FALSE		FALSE	FALSE	null	null	99.9	99.6	null	null	null	46.79	WT_3	234.07498:1475 235.07833:176 236.08169:113		20	34	21	29	25	27	51	1475	64	115
510	12.709	234.075	w/o MS2:ethyl 2,3-dioxo-1,4-dihydroquinoline-4-carboxylate	[M+H]+	ion correlated with 355; ion correlated with 1343; ion correlated with 3104; ion correlated with 3106; ion correlated with 859; ion correlated with 1548; ion correlated with 2177; ion correlated with 454; ion correlated with 537; ion correlated with 987; ion correlated with 1411; ion correlated with 1420; ion correlated with 1500; ion correlated with 1576; ion correlated with 1619; ion correlated…	0.1	FALSE	3.274	234.076	C12H11NO4	Hydroquinolones	STEQTZOENAMHLZ-UHFFFAOYSA-N	O=C(OCC)C1C(=O)C(=O)NC=2C=CC=CC21	530	TRUE	TRUE	FALSE		FALSE	FALSE	null	null	100	99.6	null	null	null	53.88	KO2_2	234.07526:1695 235.07861:166 236.08197:77		33	16	27	27	32	36	1695	182	113	112
511	11.343	234.075	w/o MS2:ethyl 2,3-dioxo-1,4-dihydroquinoline-4-carboxylate	[M+H]+	ion correlated with 1342; ion correlated with 354; ion correlated with 808; ion correlated with 821; ion correlated with 1657; ion correlated with 312; ion correlated with 375	0.2	FALSE	3.274	234.076	C12H11NO4	Hydroquinolones	STEQTZOENAMHLZ-UHFFFAOYSA-N	O=C(OCC)C1C(=O)C(=O)NC=2C=CC=CC21	530	TRUE	TRUE	FALSE		FALSE	FALSE	null	null	100	99.7	null	null	null	43.34	KO1_3	234.07541:1967 235.07876:90 236.08212:179		16	26	27	23	20	25	32	24	1967	1641
512	1.761	235.046	w/o MS2:Propyl gallate	[M+H]+		0.1	FALSE	4.39	235.05	C10H12O5	Galloyl esters	ZTHYODDOHIVTJV-UHFFFAOYSA-N	O=C(OCCC)C1=CC(O)=C(O)C(O)=C1	530	TRUE	TRUE	FALSE		FALSE	FALSE	null	null	97.9	100	null	null	null	23.2	WT_3	235.04587:2023 236.04922:906 237.05258:0		1252	1652	1854	1590	1585	1912	2136	2023	2750	2429
513	14.281	235.169	w/o MS2:Walleminone	[M+H]+		0.1	FALSE	3.44	235.169	C15H24O3	Sesquiterpenoids	NGQXJSTYWWTPOG-VGYDOTAVSA-N	C[C@H]1[C@@H]([C@@H](CC(=C)[C@@H]2CC([C@@H]2CC1=O)(C)C)O)O	530	TRUE	TRUE	FALSE		FALSE	FALSE	null	null	100	99.4	null	null	null	31.06	KO1_2	235.16881:2041 236.17216:681 237.17552:1135		845	977	687	567	1008	2041	1380	556	730	1752
514	14.549	237.213	w/o MS2:Velvione	[M+H]+		0.1	FALSE	13.874	237.221	C16H28O	Cyclic ketones	ABRIMXGLNHCLIP-UHFFFAOYSA-N	O=C1CCCCCCCCCCC=CCCC1	530	TRUE	TRUE	FALSE		FALSE	FALSE	null	null	91.6	100	null	null	null	172.68	WT_3	237.21292:3537 238.21627:0 239.21963:1627		877	949	1173	1013	620	518	1389	3537	2591	834
515	14.475	238.074	w/o MS2:N-succinoylanthranilic acid	[M+2H]2+	similar chromatogram in higher mz_693; similar chromatogram in higher mz_2131; similar chromatogram in higher mz_894	0.3	FALSE	null	238.071	C11H11NO5	Acylaminobenzoic acid and derivatives	OGPDRYVIHAFSNL-UHFFFAOYSA-N	O=C(O)CCC(O)=Nc1ccccc1C(=O)O	530	TRUE	TRUE	FALSE		FALSE	FALSE	null	null	98.9	null	null	null	null	463.75	KO1_2	238.07399:14946 239.07734:2521 240.0807:1376		9885	12044	12676	11771	7956	14946	1245	982	1227	620
516	13.144	238.083	w/o MS2:Viridicatin	[M+H]+	similar chromatogram in higher mz_1299	0.3	TRUE	3.39	238.086	C15H11NO2	Phenylquinolines	QSRVMXWVVMILDI-UHFFFAOYSA-N	C1=CC=C(C=C1)C2=C(C(=O)NC3=CC=CC=C32)O	530	TRUE	TRUE	FALSE		FALSE	FALSE	null	null	63.6	99.5	null	null	null	174.31	KO2_3	238.08276:14334 239.08611:3618 240.08947:1809	70.03097:63 86.98766:104 88.03872:104 91.05595:42 105.07074:43 107.08125:260 119.0819:167 130.06776:44 132.08939:43 134.09392:1137 135.08133:45 144.07684:63 145.08157:318 146.09322:188 149.04239:104 151.05667:104 158.09334:125 159.09587:42 175.05171:125 192.0808:167 238.09041:167	70	70	47	51	40	89	2151	2010	7012	14334
517	13.539	238.087	w/o MS2:1-Amino-2-methylanthraquinone	[M+2H]2+		0.3	FALSE	18.494	238.086	C15H11NO2	Anthraquinones	ZLCUIOWQYBYEBG-UHFFFAOYSA-N	CC1=CC=C2C(=O)C3=C(C=CC=C3)C(=O)C2=C1N	530	TRUE	TRUE	FALSE		FALSE	FALSE	null	null	99.9	99.9	null	null	null	376.81	KO2_2	238.08733:17370 239.09068:3442 240.09404:459		177	84	67	81	99	518	17370	7913	10472	2050
518	13.355	238.563	Unknown	[M+H]+		0.1	FALSE	null	null	null	null	null	null	999	FALSE	FALSE	FALSE		FALSE	FALSE	null	null	null	null	null	null	null	245.73	KO2_3	238.56276:1973 239.56611:0 240.56947:0		4	20	2	2	4	42	702	532	2018	1973
519	1.434	238.861	Unknown	[M+H]+		0.1	FALSE	null	null	null	null	null	null	999	FALSE	FALSE	FALSE		FALSE	FALSE	null	null	null	null	null	null	null	43.63	KO1_2	238.86121:1150 239.86456:0 240.86792:545		583	1117	1110	644	863	1150	623	694	942	1032
520	13.779	239.095	w/o MS2:OCP_239.0946_17.0	[M+H]+	ion correlated with 818; ion correlated with 620	0.1	FALSE	16.8	239.095	C12H15ClN2O	Phenylpiperazines	LBSHKCUTMCYUOW-UHFFFAOYSA-N	CC(=O)N1CCN(CC1)c1ccccc1Cl	530	TRUE	TRUE	FALSE		FALSE	FALSE	null	null	100	100	null	null	null	30.96	KO2_2	239.0946:2261 240.09795:459 241.10131:230		157	257	103	71	159	751	2261	493	354	256
521	13.03	239.095	w/o MS2:OCP_239.0946_17.0	[M+H]+		0.2	FALSE	16.8	239.095	C12H15ClN2O	Phenylpiperazines	LBSHKCUTMCYUOW-UHFFFAOYSA-N	CC(=O)N1CCN(CC1)c1ccccc1Cl	530	TRUE	TRUE	FALSE		FALSE	FALSE	null	null	100	99.9	null	null	null	36.78	KO2_3	239.09465:3236 240.098:600 241.10136:132		77	78	61	84	80	124	590	1978	2899	3236
522	13.609	239.099	w/o MS2:3-Hydroxyflavone	[M+H]+		0.1	FALSE	null	239.099	C15H10O3	Flavonols	HVQAJTFOCKOKIN-UHFFFAOYSA-N	O=C1C(O)=C(OC=2C=CC=CC21)C=3C=CC=CC3	530	TRUE	TRUE	FALSE		FALSE	FALSE	null	null	100	null	null	null	null	29.99	KO2_2	239.09906:2622 240.10241:689 241.10577:345		166	135	159	204	141	628	2622	926	618	364
523	11.845	239.145	w/o MS2:Pentaethylene glycol	[M+H]+		0.1	FALSE	12.679	239.149	C10H22O6	Polyethylene glycols	JLFNLZLINWHATN-UHFFFAOYSA-N	OCCOCCOCCOCCOCCO	530	TRUE	TRUE	FALSE		FALSE	FALSE	null	null	98.2	100	null	null	null	18.43	KO1_3	239.1451:1338 240.14845:258 241.15181:148		90	82	101	97	88	117	260	318	1338	209
524	1.288	239.158	w/o MS2:Nomifensine	[M+H]+		0.2	FALSE	13.05	239.154	C16H18N2	4-phenyltetrahydroisoquinolines	XXPANQJNYNUNES-UHFFFAOYSA-N	CN1CC(C2=CC=CC=C2)C2=CC=CC(N)=C2C1	530	TRUE	TRUE	FALSE		FALSE	FALSE	null	null	98.3	99.3	null	null	null	20.23	WT_3	239.15797:1156 240.16132:48 241.16468:66		1085	1031	1114	1168	1054	1083	1023	1156	947	922
525	14.578	239.232	Unknown	[M+H]+		0.1	FALSE	null	null	null	null	null	null	999	FALSE	FALSE	FALSE		FALSE	FALSE	null	null	null	null	null	null	null	69.73	KO2_3	239.23189:1619 240.23524:684 241.2386:0		1858	1608	2097	1648	1533	270	428	214	299	1619
526	13.988	239.232	Unknown	[M+H]+		0.3	FALSE	null	null	null	null	null	null	999	FALSE	FALSE	FALSE		FALSE	FALSE	null	null	null	null	null	null	null	82.03	KO2_2	239.23203:1703 240.23538:1368 241.23874:0		34	47	69	101	72	1398	1703	238	1536	227
527	13.622	240.187	w/o MS2:KOBUSONE	[M+H]+	adduct linked to 645_[M+NH4]+	0.3	FALSE	null	240.196	C14H22O2	Ketones	UETZJEZFLKASPR-UZWIWUQPSA-N	O=C1CCC2OC2(C)CCC3C1CC3(C)C	530	TRUE	TRUE	FALSE		FALSE	FALSE	null	null	91.7	null	null	null	null	66.71	KO1_3	240.18747:2010 241.19082:538 242.19418:269		24	11	14	23	17	55	1547	1930	2010	280
528	13.741	240.222	w/o MS2:(4,8,8-trimethyldecahydro-1,4-methanoazulen-9-yl)methanol	[M+H]+	ion correlated with 1457; ion correlated with 1504; ion correlated with 2511; ion correlated with 2528; ion correlated with 2707; ion correlated with 1749; ion correlated with 2702; ion correlated with 2688; ion correlated with 2464; ion correlated with 2500; ion correlated with 3111; ion correlated with 2081; ion correlated with 1142	0.1	FALSE	null	240.232	C15H26O	Sesquiterpenoids	VZJHQHUOVIDRCF-UHFFFAOYSA-N	OCC1C2CCC3C2C(C)(C)CCCC13C	530	TRUE	TRUE	FALSE		FALSE	FALSE	null	null	86.9	null	null	null	null	120.17	KO2_3	240.22159:1581 241.22494:342 242.2283:342		22	14	4	4	32	24	92	302	506	1581
529	14.895	240.226	w/o MS2:(4,8,8-trimethyldecahydro-1,4-methanoazulen-9-yl)methanol	[M+H]+	ion correlated with 466	0.1	FALSE	null	240.232	C15H26O	Sesquiterpenoids	VZJHQHUOVIDRCF-UHFFFAOYSA-N	OCC1C2CCC3C2C(C)(C)CCCC13C	530	TRUE	TRUE	FALSE		FALSE	FALSE	null	null	96	null	null	null	null	39.51	KO2_3	240.22644:2392 241.22979:342 242.23315:1026		116	145	100	178	89	287	235	1023	734	2392
530	1.796	241.155	w/o MS2:germacrone	[M+H]+		0.1	FALSE	7.81	241.16	C15H22O	Germacrane sesquiterpenoids	CAULGCQHVOVVRN-UPAULDTKSA-N	O=C1C(=C(C)C)CC=C(C)CCC=C(C)C1	530	TRUE	TRUE	FALSE		FALSE	FALSE	null	null	96.9	99.8	null	null	null	36.99	KO2_3	241.15501:1412 242.15836:0 243.16172:668		596	498	717	306	785	885	700	697	1641	1412
531	13.695	241.173	w/o MS2:N,N'-Dicyclohexylthiourea	[M+H]+	ion correlated with 1501	0.1	FALSE	17.843	241.173	C13H24N2S	Thioureas	KAJICSGLHKRDLN-UHFFFAOYSA-N	S=C(NC1CCCCC1)NC1CCCCC1	530	TRUE	TRUE	FALSE		FALSE	FALSE	null	null	100	99.9	null	null	null	86.33	WT_3	241.17268:2889 242.17603:0 243.17939:385		150	76	52	29	112	283	349	2889	825	363
532	14.829	241.181	w/o MS2:N,N'-Dicyclohexylthiourea	[M+H]+	similar chromatogram in higher mz_1260	0.2	FALSE	17.843	241.173	C13H24N2S	Thioureas	KAJICSGLHKRDLN-UHFFFAOYSA-N	S=C(NC1CCCCC1)NC1CCCCC1	530	TRUE	TRUE	FALSE		FALSE	FALSE	null	null	92.2	100	null	null	null	39.59	KO1_3	241.18135:1966 242.1847:0 243.18806:0		678	641	490	666	436	476	835	415	1966	1328
533	13.86	241.201	w/o MS2:h_14_19_norandrosterone	[M+H]+		0.1	TRUE	null	241.195	C18H28O2	Estrogens and derivatives	UOUIARGWRPHDBX-CQZDKXCPSA-N	O[C@@H]1CC[C@@]2([H])[C@](CC[C@]3([H])[C@]2([H])CC[C@@]4(C)[C@@]3([H])CCC4=O)([H])C1	530	TRUE	TRUE	FALSE		FALSE	FALSE	null	null	95.4	null	null	null	null	493.86	WT_2	241.20114:15069 242.20449:868 243.20785:62	58.06153:143 58.06799:1223 77.03993:42 79.05753:86 81.06941:391 83.04869:22 84.08092:146 85.06615:42 95.08812:63 111.11366:21 121.10548:42 123.11443:341 139.11086:42 140.13992:65 185.11476:42 211.09445:21	1666	726	37	24	15069	333	468	486	502	492
534	12.153	242.094	w/o MS2:Methiocarb-sulfoxide	[M+H]+	ion correlated with 453; ion correlated with 1508	0.1	TRUE	4.9	242.084	C11H15NO3S	Phenyl methylcarbamates	FNCMBMZOZQAWJA-UHFFFAOYSA-N	O=C(Oc1cc(c(c(c1)C)S(=O)C)C)NC	530	TRUE	TRUE	FALSE		FALSE	FALSE	null	null	71.7	99.7	null	null	null	390.92	WT_3	242.09386:10300 243.09721:1144 244.10057:266	208.9055:21 242.095:104	29	24	31	24	11	22	31	10300	100	94
535	11.395	242.094	w/o MS2:Methiocarb-sulfoxide	[M+H]+		0.2	TRUE	4.9	242.084	C11H15NO3S	Phenyl methylcarbamates	FNCMBMZOZQAWJA-UHFFFAOYSA-N	O=C(Oc1cc(c(c(c1)C)S(=O)C)C)NC	530	TRUE	TRUE	FALSE		FALSE	FALSE	null	null	76	99.8	null	null	null	189.91	KO2_3	242.0939:8294 243.09725:1069 244.10061:294	242.09506:125	29	31	22	22	26	18	24	46	5921	8294
536	13.505	242.096	w/o MS2:Methiocarb-sulfoxide	[M+H]+		0.2	TRUE	4.9	242.084	C11H15NO3S	Phenyl methylcarbamates	FNCMBMZOZQAWJA-UHFFFAOYSA-N	O=C(Oc1cc(c(c(c1)C)S(=O)C)C)NC	530	TRUE	TRUE	FALSE		FALSE	FALSE	null	null	74.2	99.6	null	null	null	292.49	WT_1	242.09633:11062 243.09968:1485 244.10304:184	242.08633:63 242.10172:125	3604	11062	41	29	87	3520	118	100	86	36
537	12.732	242.096	w/o MS2:PANTOTHENATE	[M+H]+	ion correlated with 1343; ion correlated with 859; ion correlated with 454; ion correlated with 1411; ion correlated with 1500; ion correlated with 1576; ion correlated with 1688; ion correlated with 1754; ion correlated with 373; ion correlated with 1018; ion correlated with 1605; ion correlated with 1675; ion correlated with 2207; ion correlated with 2962; ion correlated with 1853; ion correlat…	0.1	TRUE	null	242.1	C9H17NO5	Secondary alcohols	GHOKWGTUZJEAQD-UHFFFAOYSA-N	CC(C)(CO)C(O)C(=O)NCCC(O)=O	530	TRUE	TRUE	FALSE		FALSE	FALSE	null	null	98.4	null	null	null	null	137.92	KO2_2	242.09639:3750 243.09974:525 244.1031:490	112.07673:21 205.95404:21	29	21	30	30	24	43	3750	127	79	84
538	14.795	242.202	w/o MS2:tetradec-5-ynoic acid	[M+H]+		0.2	FALSE	null	242.211	C14H24O2	Long-chain fatty acids	RHOQRBVFJSAQTR-UHFFFAOYSA-N	O=C(O)CCCC#CCCCCCCCC	530	TRUE	TRUE	FALSE		FALSE	FALSE	null	null	88.5	null	null	null	null	131.94	KO2_3	242.20157:4101 243.20492:1026 244.20828:684		310	1883	470	1082	815	504	329	2537	1551	4101
539	14.368	242.208	w/o MS2:tetradec-5-ynoic acid	[M+H]+		0.1	FALSE	null	242.211	C14H24O2	Long-chain fatty acids	RHOQRBVFJSAQTR-UHFFFAOYSA-N	O=C(O)CCCC#CCCCCCCCC	530	TRUE	TRUE	FALSE		FALSE	FALSE	null	null	98.6	null	null	null	null	154.48	WT_3	242.20813:3205 243.21148:0 244.21484:1026		332	299	117	93	122	904	577	3205	1623	86
540	13.865	242.208	w/o MS2:tetradec-5-ynoic acid	[M+H]+	ion correlated with 2462; ion correlated with 284; ion correlated with 343; ion correlated with 971	0.2	FALSE	null	242.211	C14H24O2	Long-chain fatty acids	RHOQRBVFJSAQTR-UHFFFAOYSA-N	O=C(O)CCCC#CCCCCCCCC	530	TRUE	TRUE	FALSE		FALSE	FALSE	null	null	98.7	null	null	null	null	135.88	KO2_3	242.20827:4143 243.21162:1025 244.21498:15716		86	30	32	144	919	94	330	753	2587	4143
541	13.478	242.208	w/o MS2:tetradec-5-ynoic acid	[M+H]+	ion correlated with 405; ion correlated with 2449; ion correlated with 2349	0.1	FALSE	null	242.211	C14H24O2	Long-chain fatty acids	RHOQRBVFJSAQTR-UHFFFAOYSA-N	O=C(O)CCCC#CCCCCCCCC	530	TRUE	TRUE	FALSE		FALSE	FALSE	null	null	98.9	null	null	null	null	199.8	KO2_3	242.2085:4421 243.21185:1464 244.21521:1830		18	31	11	2	13	15	154	407	86	4421
542	1.784	242.56	Unknown	[M+2H]2+		0.1	FALSE	null	null	null	null	null	null	999	FALSE	FALSE	FALSE		FALSE	FALSE	null	null	null	null	null	null	null	71.56	KO1_3	242.55991:1729 243.56326:0 244.56662:0		378	865	911	1173	549	923	570	446	1729	740
543	3.083	242.562	Unknown	[M+H]+	ion correlated with 546	0.1	FALSE	null	null	null	null	null	null	999	FALSE	FALSE	FALSE		FALSE	FALSE	null	null	null	null	null	null	null	131.91	KO1_3	242.56223:1660 243.56558:249 244.56894:0		324	120	764	824	496	920	488	378	1660	748
544	1.627	242.644	Unknown	[M+H]+		0.1	FALSE	null	null	null	null	null	null	999	FALSE	FALSE	FALSE		FALSE	FALSE	null	null	null	null	null	null	null	152.31	KO1_3	242.64359:1113 243.64694:0 244.6503:44		243	864	689	422	248	745	379	453	1113	892
545	1.334	242.921	Unknown	[M+H]+		0.4	FALSE	null	null	null	null	null	null	999	FALSE	FALSE	FALSE		FALSE	FALSE	null	null	null	null	null	null	null	57.6	KO1_2	242.92055:1906 243.9239:101 244.92726:143		2698	2468	2884	1637	1801	1906	1170	1093	1371	837
546	3.083	243.04	w/o MS2:(3Z,5E)-4-hydroxy-6-(4-hydroxyphenyl)hexa-3,5-dien-2-one	[M+H]+	ion correlated with 543	0.1	FALSE	null	243.042	C12H12O3	Styrenes	IWINXMWZYVGFKC-JHLWKMQHSA-N	O=C(C=C(O)C=CC1=CC=C(O)C=C1)C	530	TRUE	TRUE	FALSE		FALSE	FALSE	null	null	99.3	null	null	null	null	39.72	KO1_3	243.03951:2130 244.04286:747 245.04622:1079		326	119	687	891	585	913	574	387	2130	697
547	13.515	243.081	7,8-dimethylalloxazine (lumichrome)	[M+H]+	ion correlated with 1971; ion correlated with 1126	0.2	TRUE	2.009	243.088	C12H10N4O2	Flavins	ZJTJUVIJVLLGSP-UHFFFAOYSA-N	OC=1N=C(O)C=2N=C3C=C(C(=CC3=NC2N1)C)C	430	TRUE	TRUE	TRUE		FALSE	FALSE	null	null	86.8	99.4	86	86.8	64.3	566.71	WT_3	243.08147:20450 244.08482:2816 245.08818:553	118.06164:63 130.06487:104 143.05229:42 145.07002:230 157.05717:63 158.06354:21 170.06822:336 171.54955:91 172.08424:2012 182.07391:63 190.10857:21 198.06233:2601 199.09067:88 200.07974:338 226.05263:63 226.25639:84 234.55841:21 243.08261:1583	96	315	52	48	62	233	16649	20450	192	94
548	14.362	243.084	7,8-dimethylalloxazine (lumichrome)	[M+H]+		0.5	TRUE	2.009	243.088	C12H10N4O2	Flavins	ZJTJUVIJVLLGSP-UHFFFAOYSA-N	OC=1N=C(O)C=2N=C3C=C(C(=CC3=NC2N1)C)C	430	TRUE	TRUE	TRUE		FALSE	FALSE	null	null	89.1	99.2	87.3	87.5	71.4	459.59	WT_1	243.08368:17432 244.08703:3667 245.09039:0	116.04448:63 118.05871:63 118.06484:84 130.05856:42 130.06339:125 145.07524:321 153.03781:42 157.06967:146 170.06464:214 172.0862:2739 179.11305:42 182.06638:84 198.06439:4004 199.09869:63 200.0798:346 214.09732:21 225.07114:42 226.06114:84 227.08096:65 243.08702:2134	13733	17432	16317	13717	10434	13078	99	385	18	86
549	13.053	243.086	7,8-dimethylalloxazine (lumichrome)	[M+H]+	similar chromatogram in higher mz_1762	0.2	TRUE	2.009	243.088	C12H10N4O2	Flavins	ZJTJUVIJVLLGSP-UHFFFAOYSA-N	OC=1N=C(O)C=2N=C3C=C(C(=CC3=NC2N1)C)C	430	TRUE	TRUE	TRUE		FALSE	FALSE	null	null	90.1	99.4	86.6	87.2	78.6	444.06	KO2_3	243.08556:30540 244.08891:6832 245.09227:435	103.05093:63 112.02007:21 116.04283:84 118.05858:84 118.06318:125 130.06001:167 143.06068:63 145.07507:431 157.05533:125 161.09283:42 165.08546:43 170.07179:563 171.54942:50 172.08598:3827 182.06996:104 187.13857:21 197.45476:103 198.06413:4836 199.09447:43 200.07954:445 225.07507:84 226.05659:146 226.24551:147 228.06013:47 243.0889:2747	36	40	39	31	34	44	239	110	16587	30540
550	14.512	243.129	w/o MS2:NCGC00386092-01_C11H18N2O4_	[M+H]+		0.7	TRUE	null	243.134	C11H18N2O4	N-substituted carboxylic acid imides	DMQLFAQJZUWLKV-UHFFFAOYSA-N	CC(=O)N(O)CCCCCN1C(=O)CCC1=O	530	TRUE	TRUE	FALSE		FALSE	FALSE	null	null	97.4	null	null	null	null	470.67	KO2_1	243.12941:28249 244.13276:5837 245.13612:455	170.07904:21 172.08401:104 196.1794:21 212.07771:42 228.08774:21 243.1328:167	10023	15391	20684	28249	19618	580	8874	5783	9113	321
551	14.024	243.132	w/o MS2:NCGC00386092-01_C11H18N2O4_	[M+H]+		0.2	TRUE	null	243.134	C11H18N2O4	N-substituted carboxylic acid imides	DMQLFAQJZUWLKV-UHFFFAOYSA-N	CC(=O)N(O)CCCCCN1C(=O)CCC1=O	530	TRUE	TRUE	FALSE		FALSE	FALSE	null	null	99.1	null	null	null	null	335.63	KO1_2	243.13135:9746 244.1347:2384 245.13806:1039	184.05379:42 212.08356:42 226.24933:146 242.11673:21 243.13248:84	1067	1037	896	1033	1122	9746	568	186	489	15461
552	11.903	243.178	w/o MS2:2,6-ditert-butyl-4-methylphenol	[M+H]+	ion correlated with 641; ion correlated with 1349	0.1	FALSE	7.53	243.17	C15H24O	Phenylpropanes	NLZUEZXRPGMBCV-UHFFFAOYSA-N	OC=1C(=CC(=CC1C(C)(C)C)C)C(C)(C)C	530	TRUE	TRUE	FALSE		FALSE	FALSE	null	null	92.2	99.9	null	null	null	46.97	WT_3	243.17804:1638 244.18139:86 245.18475:86		17	20	25	14	19	18	34	1638	37	79
553	13.227	243.18	w/o MS2:2,6-ditert-butyl-4-methylphenol	[M+H]+	ion correlated with 218; ion correlated with 640; ion correlated with 1347; ion correlated with 1176	0.1	FALSE	7.53	243.17	C15H24O	Phenylpropanes	NLZUEZXRPGMBCV-UHFFFAOYSA-N	OC=1C(=CC(=CC1C(C)(C)C)C)C(C)(C)C	530	TRUE	TRUE	FALSE		FALSE	FALSE	null	null	88.8	99.8	null	null	null	86.27	KO1_2	243.17973:3473 244.18308:289 245.18644:33		12	22	21	17	16	3473	118	96	155	175
554	11.166	243.18	w/o MS2:2,6-ditert-butyl-4-methylphenol	[M+H]+	ion correlated with 215	0.2	FALSE	7.53	243.17	C15H24O	Phenylpropanes	NLZUEZXRPGMBCV-UHFFFAOYSA-N	OC=1C(=CC(=CC1C(C)(C)C)C)C(C)(C)C	530	TRUE	TRUE	FALSE		FALSE	FALSE	null	null	88.3	99.9	null	null	null	41.48	KO2_3	243.17996:2765 244.18331:251 245.18667:16		20	30	20	19	17	17	23	19	1802	2765
555	12.515	243.18	w/o MS2:2,6-ditert-butyl-4-methylphenol	[M+H]+	ion correlated with 1348; ion correlated with 642; ion correlated with 1175; ion correlated with 2071	0.1	FALSE	7.53	243.17	C15H24O	Phenylpropanes	NLZUEZXRPGMBCV-UHFFFAOYSA-N	OC=1C(=CC(=CC1C(C)(C)C)C)C(C)(C)C	530	TRUE	TRUE	FALSE		FALSE	FALSE	null	null	88	99.9	null	null	null	93.67	KO2_2	243.18011:2952 244.18346:210 245.18682:0		14	16	16	27	21	28	2952	91	20	30
556	13.299	243.273	w/o MS2:Thymidine	[M+H]+	similar chromatogram in higher mz_725; similar chromatogram in higher mz_1392	0.3	FALSE	null	243.27	C10H14N2O5	Pyrimidine 2'-deoxyribonucleosides	IQFYYKKMVGJFEH-XLPZGREQSA-N	CC1=CN(C(=O)NC1=O)C2CC(C(O2)CO)O	530	TRUE	TRUE	FALSE		FALSE	FALSE	null	null	99.2	null	null	null	null	118.14	KO2_3	243.27257:3637 244.27592:1040 245.27928:0		2	3	3	2	2	9	2504	1463	88	3637
557	13.909	243.279	w/o MS2:Thymidine	[M+H]+	ion correlated with 718; ion correlated with 1999	0.1	FALSE	null	243.27	C10H14N2O5	Pyrimidine 2'-deoxyribonucleosides	IQFYYKKMVGJFEH-XLPZGREQSA-N	CC1=CN(C(=O)NC1=O)C2CC(C(O2)CO)O	530	TRUE	TRUE	FALSE		FALSE	FALSE	null	null	90.2	null	null	null	null	148.09	KO1_2	243.2791:2012 244.28245:333 245.28581:0		68	50	20	26	58	2012	75	86	191	363
558	13.99	243.57	Unknown	[M+H]+		0.1	FALSE	null	null	null	null	null	null	999	FALSE	FALSE	FALSE		FALSE	FALSE	null	null	null	null	null	null	null	163.54	KO2_3	243.56987:1338 244.57322:0 245.57658:0		38	114	172	468	176	48	25	86	379	1338
559	1.722	244.081	w/o MS2:N-ACETYLGALACTOSAMINE	[M+H]+		0.3	TRUE	null	244.079	C8H15NO6	N-acyl-alpha-hexosamines	OVRNDRQMDRJTHS-JAJWTYFOSA-N	CC(=O)N[C@H]1[C@H](O)O[C@H](CO)[C@H](O)[C@@H]1O	530	TRUE	TRUE	FALSE		FALSE	FALSE	null	null	78.4	null	null	null	null	329.44	KO2_2	244.08072:12392 245.08407:3393 246.08743:276	77.02348:21 203.03496:21 226.06262:42 244.07327:63	4698	4225	8083	8827	2922	7993	12392	4207	10148	9249
560	2.61	244.093	w/o MS2:Cytidine	[M+H]+	found in higher mz's MsMs_1867	0.4	FALSE	6.849	244.093	C9H13N3O5	Pyrimidine nucleosides	UHDGCWIWMRVCDJ-XVFCMESISA-N	N=C1N=C(O)N(C=C1)C2OC(CO)C(O)C2O	530	TRUE	TRUE	FALSE		FALSE	FALSE	null	null	100	99.9	null	null	null	58.92	KO1_3	244.09253:2839 245.09588:487 246.09924:98		62	131	385	39	1259	3150	1710	1810	2839	2102
561	12.824	244.145	w/o MS2:Carnosine	[M+H]+	ion correlated with 484; ion correlated with 762; ion correlated with 1521; ion correlated with 24; ion correlated with 85; ion correlated with 231; ion correlated with 957; ion correlated with 1630; ion correlated with 1768; ion correlated with 3037; ion correlated with 133; ion correlated with 175; ion correlated with 179; ion correlated with 185; ion correlated with 193; ion correlated with 26…	0.1	FALSE	null	244.14	C9H14N4O3	Hybrid peptides	CQOVPNPJLQNMDC-ZETCQYMHSA-N	O=C(O)C(N=C(O)CCN)CC1=CN=CN1	530	TRUE	TRUE	FALSE		FALSE	FALSE	null	null	97.3	null	null	null	null	59.59	KO2_2	244.14511:1878 245.14846:440 246.15182:3700		26	11	12	16	14	41	1878	72	90	238
562	13.445	244.147	w/o MS2:NCGC00380389-01!8-acetamido-2-methyl-7-oxononanoic acid	[M+H]+	ion correlated with 1421; ion correlated with 1577; ion correlated with 1019; ion correlated with 1603; ion correlated with 1752; ion correlated with 2960; ion correlated with 1401; ion correlated with 1498; ion correlated with 1852; ion correlated with 81; ion correlated with 1979; ion correlated with 482; ion correlated with 1520; ion correlated with 1767; ion correlated with 3039; ion correlat…	0.1	FALSE	null	244.154	C12H21NO4	Medium-chain fatty acids	UALLEVOGEQZKSX-UHFFFAOYSA-N	CC(CCCCC(=O)C(C)NC(C)=O)C(O)=O	530	TRUE	TRUE	FALSE		FALSE	FALSE	null	null	94.5	null	null	null	null	89.78	KO1_2	244.14731:2662 245.15066:738 246.15402:3494		36	97	34	23	26	2662	406	132	134	96
563	11.656	244.15	w/o MS2:NCGC00380389-01!8-acetamido-2-methyl-7-oxononanoic acid	[M+H]+	ion correlated with 1989; ion correlated with 586; ion correlated with 134; ion correlated with 267; ion correlated with 229; ion correlated with 1519; ion correlated with 191; ion correlated with 662; ion correlated with 1766; ion correlated with 1512	0.2	FALSE	null	244.154	C12H21NO4	Medium-chain fatty acids	UALLEVOGEQZKSX-UHFFFAOYSA-N	CC(CCCCC(=O)C(C)NC(C)=O)C(O)=O	530	TRUE	TRUE	FALSE		FALSE	FALSE	null	null	97.7	null	null	null	null	65.76	KO1_3	244.14967:2202 245.15302:225 246.15638:150		9	11	18	14	9	16	14	9	2202	2176
564	12.312	244.152	w/o MS2:NCGC00380389-01!8-acetamido-2-methyl-7-oxononanoic acid	[M+H]+	ion correlated with 480; ion correlated with 1522; ion correlated with 83; ion correlated with 135; ion correlated with 180; ion correlated with 188; ion correlated with 266; ion correlated with 390; ion correlated with 1556; ion correlated with 30; ion correlated with 1769; ion correlated with 194; ion correlated with 446; ion correlated with 660; ion correlated with 2008	0.1	FALSE	null	244.154	C12H21NO4	Medium-chain fatty acids	UALLEVOGEQZKSX-UHFFFAOYSA-N	CC(CCCCC(=O)C(C)NC(C)=O)C(O)=O	530	TRUE	TRUE	FALSE		FALSE	FALSE	null	null	99.5	null	null	null	null	51.95	WT_3	244.15193:1572 245.15528:312 246.15864:156		8	22	8	18	10	14	47	1572	84	111
565	14.09	244.185	w/o MS2:NCGC00381386-01!2-(7-hydroxy-6-methyloctyl)-2H-furan-5-one	[M+H]+		0.3	FALSE	null	244.191	C13H22O3	Fatty alcohols	AEPMKZIOUKHDOO-UHFFFAOYSA-N	CC(O)C(C)CCCCCC1OC(=O)C=C1	530	TRUE	TRUE	FALSE		FALSE	FALSE	null	null	96.2	null	null	null	null	113.52	KO1_3	244.18539:3680 245.18874:834 246.1921:0		347	616	411	563	69	2345	2359	219	3680	428
566	14.766	244.187	w/o MS2:NCGC00381386-01!2-(7-hydroxy-6-methyloctyl)-2H-furan-5-one	[M+H]+	adduct linked to 463_[M+H-H2O]+	0.3	FALSE	null	244.191	C13H22O3	Fatty alcohols	AEPMKZIOUKHDOO-UHFFFAOYSA-N	CC(O)C(C)CCCCCC1OC(=O)C=C1	530	TRUE	TRUE	FALSE		FALSE	FALSE	null	null	98.3	null	null	null	null	360.32	WT_3	244.18727:10295 245.19062:2415 246.19398:0		607	493	1304	3533	454	271	2264	10295	6141	110
567	13.838	244.189	w/o MS2:NCGC00381386-01!2-(7-hydroxy-6-methyloctyl)-2H-furan-5-one	[M+H]+		0.4	FALSE	null	244.191	C13H22O3	Fatty alcohols	AEPMKZIOUKHDOO-UHFFFAOYSA-N	CC(O)C(C)CCCCCC1OC(=O)C=C1	530	TRUE	TRUE	FALSE		FALSE	FALSE	null	null	99.7	null	null	null	null	436.8	KO2_3	244.18935:16400 245.1927:3417 246.19606:342		39	97	108	42	48	103	2851	11480	4766	16400
568	13.048	244.212	w/o MS2:Phencyclidine	[M+NH4]+	ion correlated with 2312; similar chromatogram in higher mz_885; similar chromatogram in higher mz_2312; adduct linked to 406_[M+H-H2O]+	0.4	FALSE	null	244.206	C17H25N	Aralkylamines	JTJMJGYZQZDUJJ-UHFFFAOYSA-N	C1CCC(CC1)(C2=CC=CC=C2)N3CCCCC3	530	TRUE	TRUE	FALSE		FALSE	FALSE	null	null	96.1	null	null	null	null	139.72	KO1_3	244.21165:2935 245.215:377 246.21836:413		5	5	5	9	4	2	2831	1762	2935	2804
569	13.761	244.215	w/o MS2:Phencyclidine	[M+H]+	similar chromatogram in higher mz_2201	0.1	FALSE	null	244.206	C17H25N	Aralkylamines	JTJMJGYZQZDUJJ-UHFFFAOYSA-N	C1CCC(CC1)(C2=CC=CC=C2)N3CCCCC3	530	TRUE	TRUE	FALSE		FALSE	FALSE	null	null	89.4	null	null	null	null	265.37	KO1_2	244.21548:2185 245.21883:355 246.22219:499		57	93	7	8	58	2185	89	1123	496	86
570	1.421	244.867	Unknown	[M+H]+	found in higher mz's MsMs_1764; found in higher mz's MsMs_1435	0.5	TRUE	null	null	null	null	null	null	999	FALSE	FALSE	FALSE		FALSE	FALSE	null	null	null	null	null	null	null	234.95	KO1_2	244.86916:6214 245.87251:29 246.87587:2425	142.94916:65 182.0356:44 186.91071:1126	5095	5129	5086	6415	7940	6214	7098	6143	5778	5743
571	2.817	245.055	w/o MS2:Pesticide2_Aldicarb sulfone_C7H14N2O4S_Propanal, 2-methyl-2-(methylsulfonyl)-, O-[(methylamino)carbonyl]oxime, (1E)-	[M+H]+	found in higher mz's MsMs_813	0.3	TRUE	null	245.056	C7H14N2O4S	Sulfones	YRRKLBAKDXSTNC-WEVVVXLNSA-N	CC(C)(C=NOC(=O)NC)S(=O)(=O)C	530	TRUE	TRUE	FALSE		FALSE	FALSE	null	null	99.8	null	null	null	null	33.4	KO2_3	245.05478:4121 246.05813:1184 247.06149:0	80.04814:104 105.91758:21 114.03678:84 124.01959:43 130.07924:43 142.02756:435 170.02571:42	2037	2476	2051	1786	1956	1827	2202	2638	2303	4121
572	1.767	245.061	w/o MS2:2-methylanthra-9,10-quinone	[M+H]+	found in higher mz's MsMs_907	0.5	FALSE	7.07	245.06	C15H10O2	Anthraquinones	NJWGQARXZDRHCD-UHFFFAOYSA-N	O=C1C=2C=CC=CC2C(=O)C3=CC(=CC=C13)C	530	TRUE	TRUE	FALSE		FALSE	FALSE	null	null	99.7	99.9	null	null	null	163.91	KO1_3	245.06149:11021 246.06484:2014 247.0682:1008		5786	9936	9847	7198	7299	7843	8172	7611	11021	10182
573	1.751	245.11	w/o MS2:palythine	[M+H]+		0.1	FALSE	null	245.109	C10H16N2O5	Alpha amino acids and derivatives	KYCBIRYKYQCBFO-UHFFFAOYSA-N	COC1=C(CC(CC1=NCC(=O)O)(CO)O)N	530	TRUE	TRUE	FALSE		FALSE	FALSE	null	null	99.9	null	null	null	null	120.02	KO2_2	245.1097:2830 246.11305:0 247.11641:1620		1686	2017	2639	2232	844	2577	2830	1199	3460	2899
574	13.557	245.183	w/o MS2:N-L-Leucyl-L-leucine	[M+H]+		0.1	FALSE	null	245.18	C12H24N2O3	Peptides	LCPYQJIKPJDLLB-UHFFFAOYSA-N	CC(C)CC(C(=O)NC(CC(C)C)C(=O)O)N	530	TRUE	TRUE	FALSE		FALSE	FALSE	null	null	99.2	null	null	null	null	77.9	KO1_2	245.1826:1456 246.18595:19683 247.18931:1408		22	47	19	13	10	1456	107	506	555	264
575	13.939	245.216	Unknown	[M+H-H2O]+	ion correlated with 2056; ion correlated with 2117; found in higher mz's MsMs_945; adduct linked to 674_[M+H]+	0.1	FALSE	null	null	null	null	null	null	999	FALSE	FALSE	FALSE		FALSE	FALSE	null	null	null	null	null	null	null	166.14	WT_3	245.21558:1979 246.21893:342 247.22229:2050		64	52	40	53	123	207	759	1979	551	560
576	13.243	245.732	Unknown	[M+H]+		0.1	FALSE	null	null	null	null	null	null	999	FALSE	FALSE	FALSE		FALSE	FALSE	null	null	null	null	null	null	null	71.83	KO2_3	245.73164:1001 246.73499:0 247.73835:0		3	8	2	2	2	18	14	432	634	1001
577	1.773	246.136	w/o MS2:NCGC00384874-01!6-[(1S,2R)-1,2-dihydroxypentyl]-4-methoxypyran-2-one	[M+H]+		0.2	FALSE	null	246.134	C11H16O5	Pyranones and derivatives	IQQUGRMXXJTLNW-KCJUWKMLSA-N	CCC[C@@H](O)[C@H](O)C1=CC(OC)=CC(=O)O1	530	TRUE	TRUE	FALSE		FALSE	FALSE	null	null	99.4	null	null	null	null	41.72	KO2_3	246.13614:1427 247.13949:2763 248.14285:9215		335	205	1300	518	353	769	431	119	1211	1427
578	14.512	246.15	w/o MS2:Leu-Gly-Gly	[M+NH4]+	adduct linked to 479_[M+H]+	0.2	TRUE	0.806	246.145	C10H19N3O4	Peptides	VWHGTYCRDRBSFI-ZETCQYMHSA-N	CC(C)C[C@H](N)C(=O)NCC(=O)NCC(O)=O	530	TRUE	TRUE	FALSE		FALSE	FALSE	null	null	97.1	99.1	null	null	null	2829.09	KO2_2	246.14966:61903 247.15301:6150 248.15637:3419	55.02258:86 55.05609:374 57.06827:125 58.99073:89 58.99615:416 66.05273:43 67.05569:389 69.07021:394 69.11831:47 74.00605:84 76.01577:84 76.02316:167 77.03816:21 81.07015:429 82.06576:42 83.0816:215 85.01225:43 86.98878:397 88.01998:104 95.08484:104 97.09662:104 99.02409:63 101.04143:125 103.05618:21 104.99535:194 113.04529:42 116.0515:313 123.11707:104 139.10872:21 142.15344:833 154.14983:42 157…	62	160	181	215	118	40092	61903	140	144	214
579	13.808	246.165	w/o MS2:NCGC00380119-01!3-(5,6-dihydroxyheptyl)-4-methyl-2H-furan-5-one	[M+H]+	similar chromatogram in higher mz_2748	0.9	TRUE	null	246.17	C12H20O4	Fatty alcohols	HNNQILZBIHECCU-UHFFFAOYSA-N	CC(O)C(O)CCCCC1=C(C)C(=O)OC1	530	TRUE	TRUE	FALSE		FALSE	FALSE	null	null	96.8	null	null	null	null	2030.08	KO1_2	246.16492:75163 247.16827:9243 248.17163:1228	57.03658:104 57.06963:221 58.0699:43 60.07793:87 60.08449:359 84.76543:95 85.02684:13086 144.10233:229 187.09781:342 246.16176:317	23188	50666	60043	40998	34340	75163	232	25617	53716	54881
580	12.674	246.167	w/o MS2:NCGC00380119-01!3-(5,6-dihydroxyheptyl)-4-methyl-2H-furan-5-one	[M+H]+		0.2	TRUE	null	246.17	C12H20O4	Fatty alcohols	HNNQILZBIHECCU-UHFFFAOYSA-N	CC(O)C(O)CCCCC1=C(C)C(=O)OC1	530	TRUE	TRUE	FALSE		FALSE	FALSE	null	null	99.2	null	null	null	null	1137.5	KO2_2	246.1674:37822 247.17075:4627 248.17411:783	57.03745:84 57.06943:84 60.07773:63 60.08102:237 85.02798:6778 85.06834:42 144.09552:167 183.04437:21 187.09402:271 246.16203:146	8	15	11	13	14	15	37822	21824	195	111
581	11.792	246.168	w/o MS2:NCGC00380119-01!3-(5,6-dihydroxyheptyl)-4-methyl-2H-furan-5-one	[M+H]+		0.2	TRUE	null	246.17	C12H20O4	Fatty alcohols	HNNQILZBIHECCU-UHFFFAOYSA-N	CC(O)C(O)CCCCC1=C(C)C(=O)OC1	530	TRUE	TRUE	FALSE		FALSE	FALSE	null	null	99.3	null	null	null	null	1097.49	KO1_3	246.16757:40667 247.17092:6376 248.17428:763	57.07182:167 59.07568:85 60.08347:196 85.02175:324 85.02695:5920 144.09915:146 187.08847:188 246.16441:188	12	7	9	9	5	13	11	17	40667	37911
582	13.107	246.236	Unknown	[M+H]+	ion correlated with 378	0.3	FALSE	null	null	null	null	null	null	999	FALSE	FALSE	FALSE		FALSE	FALSE	null	null	null	null	null	null	null	143.3	KO1_3	246.23622:2203 247.23957:96 248.24293:0		2	3	4	4	7	6	1176	1152	2203	267
583	1.257	246.857	Unknown	[M+H]+		0.4	FALSE	null	null	null	null	null	null	999	FALSE	FALSE	FALSE		FALSE	FALSE	null	null	null	null	null	null	null	60.61	KO1_3	246.85686:2240 247.86021:216 248.86357:154		502	930	807	757	770	1323	1366	2078	2240	973
584	1.424	246.861	Unknown	[M+H]+	found in higher mz's MsMs_1764; found in higher mz's MsMs_1435; found in higher mz's MsMs_1582; similar chromatogram in higher mz_1135; similar chromatogram in higher mz_1850; similar chromatogram in higher mz_1840; similar chromatogram in higher mz_2118; similar chromatogram in higher mz_2305; similar chromatogram in higher mz_2128	0.5	FALSE	null	null	null	null	null	null	999	FALSE	FALSE	FALSE		FALSE	FALSE	null	null	null	null	null	null	null	51.14	KO2_2	246.86067:1577 247.86402:0 248.86738:64		1269	1067	1301	1978	1849	1464	1577	1552	1383	1470
585	13.704	247.074	w/o MS2:lenticin	[M+2H]2+		0.1	FALSE	null	247.073	C14H18N2O2	L-alpha-amino acids	AOHCBEAZXHZMOR-UHFFFAOYSA-N	O=C([O-])C(CC1=CNC=2C=CC=CC21)[N+](C)(C)C	530	TRUE	TRUE	FALSE		FALSE	FALSE	null	null	99.9	null	null	null	null	87.91	KO1_2	247.07376:7606 248.07711:678 249.08047:278		3300	3517	68	82	4579	7606	2104	1644	548	832
586	11.6	247.074	w/o MS2:lenticin	[M+H]+	ion correlated with 1687; ion correlated with 134; ion correlated with 267; ion correlated with 229; ion correlated with 563; similar chromatogram in higher mz_828	0.2	FALSE	null	247.073	C14H18N2O2	L-alpha-amino acids	AOHCBEAZXHZMOR-UHFFFAOYSA-N	O=C([O-])C(CC1=CNC=2C=CC=CC21)[N+](C)(C)C	530	TRUE	TRUE	FALSE		FALSE	FALSE	null	null	99.8	null	null	null	null	43.44	KO1_3	247.07416:3657 248.07751:290 249.08087:11		34	46	43	23	41	41	59	54	3657	2491
587	12.142	247.076	w/o MS2:lenticin	[M+H]+	ion correlated with 534; ion correlated with 311; ion correlated with 1497; ion correlated with 1604; ion correlated with 2316	0.1	FALSE	null	247.073	C14H18N2O2	L-alpha-amino acids	AOHCBEAZXHZMOR-UHFFFAOYSA-N	O=C([O-])C(CC1=CNC=2C=CC=CC21)[N+](C)(C)C	530	TRUE	TRUE	FALSE		FALSE	FALSE	null	null	98.7	null	null	null	null	65.41	WT_3	247.07605:3502 248.0794:301 249.08276:72		41	48	45	36	47	53	57	3502	771	529
588	12.704	247.076	w/o MS2:lenticin	[M+H]+		0.2	FALSE	null	247.073	C14H18N2O2	L-alpha-amino acids	AOHCBEAZXHZMOR-UHFFFAOYSA-N	O=C([O-])C(CC1=CNC=2C=CC=CC21)[N+](C)(C)C	530	TRUE	TRUE	FALSE		FALSE	FALSE	null	null	98.4	null	null	null	null	69.1	WT_3	247.07646:4365 248.07981:391 249.08317:221		75	54	74	64	66	47	3716	4365	4192	3070
589	13.216	247.077	w/o MS2:lenticin	[M+H]+		0.3	TRUE	null	247.073	C14H18N2O2	L-alpha-amino acids	AOHCBEAZXHZMOR-UHFFFAOYSA-N	O=C([O-])C(CC1=CNC=2C=CC=CC21)[N+](C)(C)C	530	TRUE	TRUE	FALSE		FALSE	FALSE	null	null	99.8	null	null	null	null	91.98	KO1_2	247.07156:4440 248.07491:476 249.07827:125	56.05161:42 65.03596:42 65.09972:21 70.06291:42 74.02573:21 86.09218:63 89.96022:21 92.04863:104 93.05484:42 104.05321:42 108.06358:84 109.07545:63 113.10849:21 139.98418:21 152.05754:42 193.04242:42	64	72	59	64	58	4440	5989	4497	1540	1774
590	12.573	247.103	w/o MS2:(R)-9-hydroxy-8,8-dimethyl-9,10-dihydropyrano[2,3-f]chromen-2(8H)-one	[M+H]+		0.1	FALSE	5.83	247.1	C14H14O4	Angular pyranocoumarins	UJSHBYQGQRPVNO-LLVKDONJSA-N	O=C1OC2=C(C=C1)C=CC=3OC(C)(C)C(O)CC32	530	TRUE	TRUE	FALSE		FALSE	FALSE	null	null	99.1	99.8	null	null	null	21.48	KO2_3	247.10275:2772 248.1061:378 249.10946:342		159	164	166	158	138	132	1362	282	914	2772
591	1.766	247.12	w/o MS2:ellipticine	[M+H]+		0.3	FALSE	5.94	247.12	C17H14N2	Carbazoles	CTSPAMFJBXKSOY-UHFFFAOYSA-N	N=1C=CC=2C(C1)=C(C=3C=4C=CC=CC4NC3C2C)C	530	TRUE	TRUE	FALSE		FALSE	FALSE	null	null	100	99.9	null	null	null	24.6	KO2_3	247.12035:2066 248.1237:6675 249.12706:2002		530	538	1526	961	292	1143	1269	325	1683	2066
592	13.284	247.123	w/o MS2:Ellipticine	[M+H]+	similar chromatogram in higher mz_676; similar chromatogram in higher mz_1181	0.1	FALSE	4.93	247.123	C17H14N2	Carbazoles	CTSPAMFJBXKSOY-UHFFFAOYSA-N	CC1=C2C=CN=CC2=C(C)C2=C1NC1=C2C=CC=C1	530	TRUE	TRUE	FALSE		FALSE	FALSE	null	null	100	99.7	null	null	null	21.82	KO1_2	247.12254:1560 248.12589:290 249.12925:180		501	156	143	166	98	1560	269	691	327	258
593	12.605	247.125	w/o MS2:9_10-alpha-Epoxy-eremanthin	[M+H]+	ion correlated with 875	0.1	FALSE	null	247.126	C15H18O3	Gamma butyrolactones	JFFHVIUZNPTGGR-WJLGXSQGSA-N	[H][C@@]1(CCC2=C)[C@@]2([H])[C@@H](OC(C3=C)=O)[C@H]3C[C@@H]4[C@]1(O4)C	530	TRUE	TRUE	FALSE		FALSE	FALSE	null	null	99.9	null	null	null	null	30.58	KO2_2	247.12509:1894 248.12844:373 249.1318:161		117	92	118	137	93	110	1894	132	178	766
594	11.377	247.125	w/o MS2:9_10-alpha-Epoxy-eremanthin	[M+H]+	ion correlated with 639; similar chromatogram in higher mz_1350; similar chromatogram in higher mz_639; similar chromatogram in higher mz_644	0.1	FALSE	null	247.126	C15H18O3	Gamma butyrolactones	JFFHVIUZNPTGGR-WJLGXSQGSA-N	[H][C@@]1(CCC2=C)[C@@]2([H])[C@@H](OC(C3=C)=O)[C@H]3C[C@@H]4[C@]1(O4)C	530	TRUE	TRUE	FALSE		FALSE	FALSE	null	null	99.9	null	null	null	null	19.43	KO1_3	247.12532:1701 248.12867:140 249.13203:48		100	98	124	112	82	84	197	73	1701	176
595	14.803	247.236	Unknown	[M+H]+	similar chromatogram in higher mz_2164; similar chromatogram in higher mz_1720	0.1	FALSE	null	null	null	null	null	null	999	FALSE	FALSE	FALSE		FALSE	FALSE	null	null	null	null	null	null	null	123.51	KO2_2	247.23636:1869 248.23971:0 249.24307:282		359	312	183	826	339	662	1869	412	2057	2288
596	13.422	247.578	Unknown	[M+H]+		0.1	FALSE	null	null	null	null	null	null	999	FALSE	FALSE	FALSE		FALSE	FALSE	null	null	null	null	null	null	null	210.76	KO1_2	247.57773:1319 248.58108:72 249.58444:0		11	6	2	4	3	1319	1022	843	490	550
597	3.081	248.145	w/o MS2:NCGC00169946-02!2-(1,2-dihydroxypentyl)-4-methoxy-2,3-dihydropyran-6-one	[M+H]+		0.5	FALSE	null	248.149	C11H18O5	Dihydropyranones	YLHOHANRUSKHKO-UHFFFAOYSA-N	CCCC(O)C(O)C1CC(OC)=CC(=O)O1	530	TRUE	TRUE	FALSE		FALSE	FALSE	null	null	97.8	null	null	null	null	53.85	KO1_3	248.14476:3183 249.14811:581 250.15147:0		735	125	1814	1036	1113	2069	1216	1168	3183	2196
598	1.764	248.147	w/o MS2:NCGC00169946-02!2-(1,2-dihydroxypentyl)-4-methoxy-2,3-dihydropyran-6-one	[M+NH4]+	adduct linked to 423_[M+H-H2O]+	0.5	FALSE	null	248.149	C11H18O5	Dihydropyranones	YLHOHANRUSKHKO-UHFFFAOYSA-N	CCCC(O)C(O)C1CC(OC)=CC(=O)O1	530	TRUE	TRUE	FALSE		FALSE	FALSE	null	null	99.5	null	null	null	null	132.26	KO1_3	248.14694:6948 249.15029:720 250.15365:240		1625	2314	5318	3844	3542	4870	3258	2742	6948	6038
599	1.632	249.037	w/o MS2:4-methoxy-9H-xanthen-9-one	[M+H]+		0.5	FALSE	6.1	249.05	C14H10O3	Xanthones	SYEHHMRXODULBY-UHFFFAOYSA-N	O=C1C=2C=CC=CC2OC=3C(OC)=CC=CC13	530	TRUE	TRUE	FALSE		FALSE	FALSE	null	null	81.2	99.9	null	null	null	53.37	KO1_3	249.03709:2942 250.04044:132 251.0438:438		86	2338	2714	1393	1285	2422	1538	1374	2942	2258
600	2.984	249.048	w/o MS2:4-methoxy-9H-xanthen-9-one	[M+H]+		0.4	FALSE	6.1	249.05	C14H10O3	Xanthones	SYEHHMRXODULBY-UHFFFAOYSA-N	O=C1C=2C=CC=CC2OC=3C(OC)=CC=CC13	530	TRUE	TRUE	FALSE		FALSE	FALSE	null	null	99.6	100	null	null	null	74.29	KO1_2	249.0482:4884 250.05155:504 251.05491:252		1030	5200	2729	723	256	4884	766	4666	2867	1854
601	14.775	249.218	Unknown	[M+H]+	adduct linked to 492_[M+H-H2O]+	0.1	FALSE	null	null	null	null	null	null	999	FALSE	FALSE	FALSE		FALSE	FALSE	null	null	null	null	null	null	null	66.58	KO1_3	249.21797:2132 250.22132:610 251.22468:915		332	378	321	465	293	223	370	186	2132	261
602	12.778	250.09	w/o MS2:(2E,4E)-N-(2-methylpropyl)-6-thiophen-2-ylhexa-2,4-dienamide	[M+H]+	ion correlated with 1509	0.1	TRUE	null	250.09	C14H19NOS	N-acyl amines	KNGBXFMEGLRFHV-PRKJJMSOSA-N	OC(=NCC(C)C)C=CC=CCC=1SC=CC1	530	TRUE	TRUE	FALSE		FALSE	FALSE	null	null	100	null	null	null	null	2089.35	KO2_2	250.08958:48553 251.09293:5513 252.09629:629	59.05486:21 67.01539:104 92.02147:42 97.03:125 118.66789:43 119.03413:533 135.63472:83 136.05917:27459 143.09584:21 148.0549:174 162.0722:167 178.06758:84 225.15964:21 232.07854:84 250.07713:104	30	20	26	24	31	22	48553	203	110	70
603	12.244	250.09	w/o MS2:(2E,4E)-N-(2-methylpropyl)-6-thiophen-2-ylhexa-2,4-dienamide	[M+H]+	ion correlated with 1508	0.1	TRUE	null	250.09	C14H19NOS	N-acyl amines	KNGBXFMEGLRFHV-PRKJJMSOSA-N	OC(=NCC(C)C)C=CC=CCC=1SC=CC1	530	TRUE	TRUE	FALSE		FALSE	FALSE	null	null	100	null	null	null	null	1805.46	WT_3	250.08981:47686 251.09316:5561 252.09652:630	67.01555:63 67.02132:146 97.0246:125 109.0446:42 115.0428:84 119.02967:376 135.64311:89 136.06099:27069 148.05334:84 148.05679:125 162.07237:146 178.06584:146 232.07222:63 250.08395:125	10	28	20	15	31	23	23	47686	312	138
604	11.516	250.09	w/o MS2:(2E,4E)-N-(2-methylpropyl)-6-thiophen-2-ylhexa-2,4-dienamide	[M+H]+		0.2	TRUE	null	250.09	C14H19NOS	N-acyl amines	KNGBXFMEGLRFHV-PRKJJMSOSA-N	OC(=NCC(C)C)C=CC=CCC=1SC=CC1	530	TRUE	TRUE	FALSE		FALSE	FALSE	null	null	100	null	null	null	null	1923.22	KO1_3	250.08992:63635 251.09327:8496 252.09663:813	67.0144:169 94.03653:63 97.02604:146 108.04908:43 109.05645:43 119.03128:501 135.64648:237 136.05943:38045 148.05688:214 162.07608:125 177.05785:42 178.06975:104 232.07889:42 250.09312:230	14	22	34	23	16	28	35	27	63635	52019
605	13.695	250.092	w/o MS2:(2E,4E)-N-(2-methylpropyl)-6-thiophen-2-ylhexa-2,4-dienamide	[M+H]+		0.6	TRUE	null	250.09	C14H19NOS	N-acyl amines	KNGBXFMEGLRFHV-PRKJJMSOSA-N	OC(=NCC(C)C)C=CC=CCC=1SC=CC1	530	TRUE	TRUE	FALSE		FALSE	FALSE	null	null	99.7	null	null	null	null	2016.59	KO1_2	250.09152:66221 251.09487:7775 252.09823:1119	67.01894:234 97.02589:146 113.58788:21 119.03263:472 135.0551:84 135.64297:136 136.0592:41159 142.10645:21 148.05493:167 162.07581:161 178.06569:125 208.08006:42 232.08063:63 250.08821:209	28540	58608	50882	37854	32361	66221	56	85	92	86
606	13.843	250.174	w/o MS2:NCGC00380352-01!5-butyl-4-hydroxy-3-methyl-6-(3-methylbut-2-enyl)-1H-pyridin-2-one	[M+H]+	ion correlated with 2474; ion correlated with 1142; ion correlated with 280; ion correlated with 337	0.1	FALSE	null	250.18	C15H23NO2	Methylpyridines	VZBUSXXYCPQEIC-UHFFFAOYSA-N	CCCCC1=C(CC=C(C)C)NC(=O)C(C)=C1O	530	TRUE	TRUE	FALSE		FALSE	FALSE	null	null	96.1	null	null	null	null	37.61	KO2_3	250.17432:1645 251.17767:342 252.18103:684		194	138	139	92	194	129	95	587	638	1645
607	13.489	250.175	w/o MS2:NCGC00380352-01!5-butyl-4-hydroxy-3-methyl-6-(3-methylbut-2-enyl)-1H-pyridin-2-one	[M+H]+	ion correlated with 2439; ion correlated with 405; ion correlated with 2449; ion correlated with 541; ion correlated with 2349	0.1	FALSE	null	250.18	C15H23NO2	Methylpyridines	VZBUSXXYCPQEIC-UHFFFAOYSA-N	CCCCC1=C(CC=C(C)C)NC(=O)C(C)=C1O	530	TRUE	TRUE	FALSE		FALSE	FALSE	null	null	96.4	null	null	null	null	48.47	KO2_3	250.17456:2140 251.17791:1277 252.18127:284		18	26	15	14	10	116	226	562	294	2140
608	13.655	250.246	Unknown	[M+H-H2O]+	ion correlated with 2798; ion correlated with 1425; adduct linked to 701_[M+H]+	0.2	FALSE	null	null	null	null	null	null	999	FALSE	FALSE	FALSE		FALSE	FALSE	null	null	null	null	null	null	null	168.73	KO2_3	250.24585:1530 251.2492:432 252.25256:54		18	43	3	7	8	31	65	46	1450	1530
609	1.769	251.066	w/o MS2:Desmethoxyyangonin	[M+H]+		0.5	FALSE	5.287	251.067	C14H12O3	Kavalactones	DKKJNZYHGRUXBS-BQYQJAHWSA-N	O=C1OC(C=CC=2C=CC=CC2)=CC(OC)=C1	530	TRUE	TRUE	FALSE		FALSE	FALSE	null	null	99.9	99.9	null	null	null	107.58	KO1_3	251.06592:6005 252.06927:1763 253.07263:1511		2560	4486	6172	3968	3352	5558	3629	4676	6005	4528
610	13.581	251.182	w/o MS2:gamma-glutamylcysteine	[M+H]+	ion correlated with 436	0.3	FALSE	null	251.18	C8H14N2O5S	N-acyl-alpha amino acids	RITKHVBHSGLULN-WHFBIAKZSA-N	C(CC(=O)NC(CS)C(=O)O)C(C(=O)O)N	530	TRUE	TRUE	FALSE		FALSE	FALSE	null	null	99.3	null	null	null	null	53.82	WT_3	251.18236:2921 252.18571:356 253.18907:356		168	192	184	160	226	352	2531	2921	2216	1178
611	14.292	251.231	Unknown	[M+H]+		0.1	FALSE	null	null	null	null	null	null	999	FALSE	FALSE	FALSE		FALSE	FALSE	null	null	null	null	null	null	null	94.83	KO1_2	251.231:1404 252.23435:476 253.23771:0		167	203	134	140	121	1404	705	363	377	173
612	13.966	251.721	Unknown	[M+H]+		0.1	FALSE	null	null	null	null	null	null	999	FALSE	FALSE	FALSE		FALSE	FALSE	null	null	null	null	null	null	null	148.03	KO1_2	251.72118:2066 252.72453:104 253.72789:0		13	3112	20	3	6	2066	3680	86	140	42
613	13.374	251.73	Unknown	[M+2H]2+		0.4	FALSE	null	null	null	null	null	null	999	FALSE	FALSE	FALSE		FALSE	FALSE	null	null	null	null	null	null	null	297.86	KO2_2	251.73039:3853 252.73374:69 253.7371:0		3	5	2	2	0	4	3853	2312	3042	3470
614	13.712	252.098	w/o MS2:n-methyl-2,4-dihydroxy-3-phenylquinoline	[M+H]+	ion correlated with 1814	0.3	FALSE	5.94	252.1	C16H13NO2	Phenylquinolines	CLKIYIWKKBDFBS-UHFFFAOYSA-N	O=C1C(C=2C=CC=CC2)=C(O)C=3C=CC=CC3N1C	530	TRUE	TRUE	FALSE		FALSE	FALSE	null	null	99.7	99.7	null	null	null	90.42	KO1_3	252.09845:4836 253.1018:1363 254.10516:341		308	700	137	146	466	99	1468	51	4836	2887
615	14.484	252.1	w/o MS2:n-methyl-2,4-dihydroxy-3-phenylquinoline	[M+H]+	ion correlated with 1015	0.1	FALSE	5.94	252.1	C16H13NO2	Phenylquinolines	CLKIYIWKKBDFBS-UHFFFAOYSA-N	O=C1C(C=2C=CC=CC2)=C(O)C=3C=CC=CC3N1C	530	TRUE	TRUE	FALSE		FALSE	FALSE	null	null	100	99.6	null	null	null	53.4	KO1_2	252.09961:1522 253.10296:801 254.10632:801		40	97	57	149	135	1522	128	86	23	128
616	14.777	252.17	Unknown	[M+H]+		0.1	FALSE	null	null	null	null	null	null	999	FALSE	FALSE	FALSE		FALSE	FALSE	null	null	null	null	null	null	null	65.73	KO1_2	252.16969:1505 253.17304:784 254.1764:196		669	776	428	2154	1330	1505	223	65	171	40
617	13.814	252.17	Unknown	[M+2H]2+	ion correlated with 2462; ion correlated with 208; ion correlated with 682; ion correlated with 101; ion correlated with 1523; ion correlated with 91; ion correlated with 1427	0.2	FALSE	null	null	null	null	null	null	999	FALSE	FALSE	FALSE		FALSE	FALSE	null	null	null	null	null	null	null	64.54	KO1_3	252.16997:2779 253.17332:328 254.17668:656		105	88	64	52	120	213	396	108	2779	2414
618	14.743	252.257	Unknown	[M+H]+	ion correlated with 1075; ion correlated with 479; ion correlated with 1682; found in higher mz's MsMs_769	0.1	FALSE	null	null	null	null	null	null	999	FALSE	FALSE	FALSE		FALSE	FALSE	null	null	null	null	null	null	null	287.51	KO1_2	252.25662:2093 253.25997:2736 254.26333:684		106	170	107	102	165	2093	249	47	86	182
619	14.132	252.265	w/o MS2:2'-Deoxyadenosine monohydrate	[M+H]+	ion correlated with 1416; ion correlated with 2564; similar chromatogram in higher mz_768; found in higher mz's MsMs_768	0.2	FALSE	null	252.27	C10H13N5O3	Purine 2'-deoxyribonucleosides	OLXZPDWKRNYJJZ-RRKCRQDMSA-N	C1C(C(OC1N2C=NC3=C2N=CN=C3N)CO)O	530	TRUE	TRUE	FALSE		FALSE	FALSE	null	null	96.4	null	null	null	null	236.1	KO2_2	252.26456:2436 253.26791:608 254.27127:0		6	73	36	13	11	85	2436	1809	128	62
620	13.802	253.209	w/o MS2:Ambrettolide	[M+H]+	ion correlated with 818; ion correlated with 1164; ion correlated with 1931; ion correlated with 919; ion correlated with 2243; ion correlated with 1148; ion correlated with 1872	0.1	FALSE	11.185	253.216	C16H28O2	Macrolides and analogues	NVIPUOMWGQAOIT-RQOWECAXSA-N	O=C1CCCCC\C=C/CCCCCCCCO1	530	TRUE	TRUE	FALSE		FALSE	FALSE	null	null	93.2	100	null	null	null	76.05	KO2_2	253.20868:4155 254.21203:972 255.21539:972		180	118	19	51	266	298	4155	836	436	363
621	14.538	253.211	w/o MS2:Ambrettolide	[M+H]+	similar chromatogram in higher mz_1397	0.4	FALSE	11.185	253.216	C16H28O2	Macrolides and analogues	NVIPUOMWGQAOIT-RQOWECAXSA-N	O=C1CCCCC\C=C/CCCCCCCCO1	530	TRUE	TRUE	FALSE		FALSE	FALSE	null	null	96.6	99.9	null	null	null	104.52	WT_3	253.21094:5510 254.21429:2093 255.21765:1449		682	746	1121	824	892	3233	1496	5510	3353	4440
622	13.743	253.246	Unknown	[M+H]+	found in higher mz's MsMs_945	0.2	FALSE	null	null	null	null	null	null	999	FALSE	FALSE	FALSE		FALSE	FALSE	null	null	null	null	null	null	null	94.94	WT_3	253.24625:3159 254.2496:1709 255.25296:683		63	50	18	25	90	54	2299	3159	383	2380
623	14.701	253.251	w/o MS2:2'-Deoxyinosine	[M+H]+	ion correlated with 399	0.1	FALSE	null	253.26	C10H12N4O4	Purine 2'-deoxyribonucleosides	VGONTNSXDCQUGY-RRKCRQDMSA-N	C1C(C(OC1N2C=NC3=C2NC=NC3=O)CO)O	530	TRUE	TRUE	FALSE		FALSE	FALSE	null	null	91	null	null	null	null	159.75	KO2_2	253.2513:2796 254.25465:3076 255.25801:0		337	339	492	403	422	2862	2796	137	298	392
624	12.98	254.079	w/o MS2:Viridicatol	[M+H]+	ion correlated with 349; ion correlated with 790	0.2	FALSE	2.98	254.081	C15H11NO3	Phenylquinolines	QIJIOTTYIGBOQA-UHFFFAOYSA-N	C1=CC=C2C(=C1)C(=C(C(=O)N2)O)C3=CC(=CC=C3)O	530	TRUE	TRUE	FALSE		FALSE	FALSE	null	null	99.6	99.5	null	null	null	39.98	KO1_3	254.07875:1812 255.0821:315 256.08546:1134		65	75	59	73	74	67	149	92	1812	1572
625	14.695	254.241	w/o MS2:1-Dodecyl-2-pyrrolidinone	[M+H]+		0.7	TRUE	20.681	254.248	C16H31NO	N-alkylpyrrolidines	NJPQAIBZIHNJDO-UHFFFAOYSA-N	CCCCCCCCCCCCN1CCCC1=O	530	TRUE	TRUE	FALSE		FALSE	FALSE	null	null	66.7	99.8	null	null	null	629.03	WT_1	254.24118:16374 255.24453:4355 256.24789:290	55.05518:63 57.07161:63 60.05043:21 68.05472:21 72.04018:42 80.05173:21 83.08435:63 84.08315:21 93.06979:63 97.09542:42 107.09443:21 224.22478:42 236.228:63 254.2285:42 254.24425:209	10992	16374	10500	15029	10544	15016	1602	164	100	3333
626	13.72	254.243	w/o MS2:1-Dodecyl-2-pyrrolidinone	[M+H-H2O]+	ion correlated with 849; adduct linked to 720_[M+H]+; similar chromatogram in higher mz_1221	0.4	TRUE	20.681	254.248	C16H31NO	N-alkylpyrrolidines	NJPQAIBZIHNJDO-UHFFFAOYSA-N	CCCCCCCCCCCCN1CCCC1=O	530	TRUE	TRUE	FALSE		FALSE	FALSE	null	null	67.9	99.7	null	null	null	1010.56	KO2_3	254.24263:29949 255.24598:5580 256.24934:976	55.05539:209 56.04956:84 57.07075:63 65.0406:21 67.05488:104 69.06586:42 69.07055:167 79.05607:63 81.06413:42 82.06354:84 83.04848:42 83.08707:104 86.05823:63 88.987:21 95.08378:125 109.1021:42 121.09749:42 134.02376:21 170.19313:21 210.20305:42 224.22656:84 226.25385:21 236.22328:63 236.2298:125 236.2515:106 254.2438:371	23	6	16	10	27	19	19513	20342	21012	29949
627	1.477	254.817	Unknown	[M+H]+	ion correlated with 2859; ion correlated with 1877; ion correlated with 2339; ion correlated with 363; ion correlated with 2894; found in higher mz's MsMs_1643; found in higher mz's MsMs_1624; found in higher mz's MsMs_1877; found in higher mz's MsMs_2857; found in higher mz's MsMs_2155; found in higher mz's MsMs_1874	0.5	FALSE	null	null	null	null	null	null	999	FALSE	FALSE	FALSE		FALSE	FALSE	null	null	null	null	null	null	null	329.41	KO2_2	254.81709:9273 255.82044:0 256.8238:18506		5414	4811	3873	9237	7072	5820	9273	7669	4528	7228
628	1.379	254.893	Unknown	[M+H]+		0.5	TRUE	null	null	null	null	null	null	999	FALSE	FALSE	FALSE		FALSE	FALSE	null	null	null	null	null	null	null	408.93	KO1_2	254.8958:9140 255.89915:30 256.90251:30	186.3264:48 186.90872:2984	12040	8327	9300	11963	11964	9140	10545	9697	8900	8523
629	13.708	255.153	w/o MS2:lysergol	[M+H]+	ion correlated with 2803; ion correlated with 1599; ion correlated with 2853	0.3	FALSE	4.49	255.15	C16H18N2O	Clavines and derivatives	BIXJFIJYBLJTMK-BONVTDFDSA-N	OCC1C=C2C=3C=CC=C4NC=C(C43)CC2N(C)C1	530	TRUE	TRUE	FALSE		FALSE	FALSE	null	null	99	99.6	null	null	null	100.58	KO2_3	255.15282:6240 256.15617:1302 257.15953:248		139	171	87	124	69	189	575	2943	3594	6240
630	14.249	255.189	w/o MS2:4,4'-Methylenebis(N,N-dimethylaniline)	[M+H]+		0.3	FALSE	10.439	255.186	C17H22N2	Diphenylmethanes	JNRLEMMIVRBKJE-UHFFFAOYSA-N	CN(C)C1=CC=C(CC2=CC=C(C=C2)N(C)C)C=C1	530	TRUE	TRUE	FALSE		FALSE	FALSE	null	null	98.5	99.9	null	null	null	142.74	WT_3	255.18909:5553 256.19244:342 257.1958:342		343	458	189	162	673	5298	3337	5553	327	687
631	13.364	256.08	w/o MS2:methyl 2-[(2,3-dihydroxybenzoyl)amino]-3-hydroxypropanoate	[M+H]+	ion correlated with 1991	0.1	FALSE	1.138	256.081	C11H13NO6	Hippuric acids and derivatives	NQIZIOGKLJAGSU-UHFFFAOYSA-N	O=C(OC)C(N=C(O)C=1C=CC=C(O)C1O)CO	530	TRUE	TRUE	FALSE		FALSE	FALSE	null	null	99.9	99.3	null	null	null	145.93	KO1_2	256.08011:2612 257.08346:135 258.08682:111		51	44	34	31	35	2612	1117	812	549	382
632	12.767	256.083	w/o MS2:Caramboxin	[M+H]+		0.1	FALSE	null	256.082	C11H13NO6	Phenylalanine and derivatives	DYJIDGJHOLTGBO-ZETCQYMHSA-N	OC1=CC(OC)=CC(C[C@@H](C(O)=O)N)=C1C(O)=O	530	TRUE	TRUE	FALSE		FALSE	FALSE	null	null	100	null	null	null	null	60.34	KO2_2	256.08252:1876 257.08587:60 258.08923:240		35	29	32	25	46	38	1876	1063	1068	621
633	11.47	256.083	w/o MS2:Caramboxin	[M+H]+	ion correlated with 1549; ion correlated with 1709; ion correlated with 1464; ion correlated with 2296; ion correlated with 2319; ion correlated with 1755; ion correlated with 1061	0.2	FALSE	null	256.082	C11H13NO6	Phenylalanine and derivatives	DYJIDGJHOLTGBO-ZETCQYMHSA-N	OC1=CC(OC)=CC(C[C@@H](C(O)=O)N)=C1C(O)=O	530	TRUE	TRUE	FALSE		FALSE	FALSE	null	null	100	null	null	null	null	64.09	KO1_3	256.08261:1843 257.08596:110 258.08932:221		34	19	29	21	28	41	23	29	1843	1577
634	14.789	256.257	Unknown	[M+H]+	similar chromatogram in higher mz_1884; similar chromatogram in higher mz_2519	0.2	FALSE	null	null	null	null	null	null	999	FALSE	FALSE	FALSE		FALSE	FALSE	null	null	null	null	null	null	null	454.22	KO2_2	256.25656:13047 257.25991:3344 258.26327:279		754	1177	790	3559	2802	159	13047	455	6372	600
635	14.307	256.259	Unknown	[M+H]+	ion correlated with 2601	0.1	FALSE	null	null	null	null	null	null	999	FALSE	FALSE	FALSE		FALSE	FALSE	null	null	null	null	null	null	null	344.35	KO2_3	256.25897:10127 257.26232:2205 258.26568:0		552	274	99	304	135	811	795	256	476	10127
636	14.431	256.292	Unknown	[M+H]+		0.3	FALSE	null	null	null	null	null	null	999	FALSE	FALSE	FALSE		FALSE	FALSE	null	null	null	null	null	null	null	151.7	KO2_2	256.29239:4742 257.29574:1026 258.2991:0		374	262	132	71	96	1954	4742	2542	111	171
637	13.922	256.297	Unknown	[M+H]+	ion correlated with 949; ion correlated with 2804; ion correlated with 2806; similar chromatogram in higher mz_1451	0.2	FALSE	null	null	null	null	null	null	999	FALSE	FALSE	FALSE		FALSE	FALSE	null	null	null	null	null	null	null	436.76	KO2_3	256.29724:9482 257.30059:3076 258.30395:0		15	20	20	21	8	47	42	295	7572	9482
638	1.471	256.817	Unknown	[M+H]+	found in higher mz's MsMs_2859; found in higher mz's MsMs_2857; found in higher mz's MsMs_2155; found in higher mz's MsMs_1877; found in higher mz's MsMs_1874; found in higher mz's MsMs_1643; found in higher mz's MsMs_1624	0.7	TRUE	null	null	null	null	null	null	999	FALSE	FALSE	FALSE		FALSE	FALSE	null	null	null	null	null	null	null	810.17	KO2_1	256.81708:15997 257.82043:0 258.82379:6808	80.9485:2281 82.68997:43 82.94302:806 140.90105:104	8239	7247	6032	15997	10333	11354	16861	12587	8310	12093
639	11.377	256.845	Unknown	[M+H]+	ion correlated with 594	0.1	FALSE	null	null	null	null	null	null	999	FALSE	FALSE	FALSE		FALSE	FALSE	null	null	null	null	null	null	null	93.18	KO1_3	256.8447:2472 257.84805:32 258.85141:0		9	22	7	8	11	6	16	11	2472	43
640	13.239	256.848	Unknown	[M+H]+	ion correlated with 218; ion correlated with 553; ion correlated with 1347; ion correlated with 1176	0.1	FALSE	null	null	null	null	null	null	999	FALSE	FALSE	FALSE		FALSE	FALSE	null	null	null	null	null	null	null	204.63	KO1_2	256.84845:3595 257.8518:70 258.85516:42		26	26	41	27	26	3595	9	10	0	10
641	11.959	256.849	Unknown	[M+H]+	ion correlated with 552; ion correlated with 1349; ion correlated with 1174; ion correlated with 2073	0.1	FALSE	null	null	null	null	null	null	999	FALSE	FALSE	FALSE		FALSE	FALSE	null	null	null	null	null	null	null	84.22	WT_3	256.84888:1964 257.85223:48 258.85559:32		13	18	11	14	14	15	33	1964	28	10
642	12.526	256.849	Unknown	[M+H]+	ion correlated with 555; ion correlated with 1348; ion correlated with 1175; ion correlated with 1179; ion correlated with 2071	0.1	FALSE	null	null	null	null	null	null	999	FALSE	FALSE	FALSE		FALSE	FALSE	null	null	null	null	null	null	null	88.49	KO2_2	256.84937:1941 257.85272:108 258.85608:180		19	18	15	14	10	18	1941	17	12	4
643	13.239	257.177	w/o MS2:1,4-dioxacyclohexadecane-5,16-dione	[M+H]+	ion correlated with 1054; ion correlated with 553; ion correlated with 640; ion correlated with 1347; ion correlated with 951; ion correlated with 1176; ion correlated with 1181; ion correlated with 460; ion correlated with 1089	0.1	FALSE	26.137	257.175	C14H24O4	Macrolides and analogues	GJJSUPSPZIZYPM-UHFFFAOYSA-N	O=C(OCCOC(=O)CCCCCCCCC1)C1	530	TRUE	TRUE	FALSE		FALSE	FALSE	null	null	99.6	99.2	null	null	null	48.59	KO1_2	257.17661:1646 258.17996:140 259.18332:84		13	17	17	29	27	1646	119	127	155	138
644	11.377	257.182	w/o MS2:1,4-dioxacyclohexadecane-5,16-dione	[M+H]+	ion correlated with 594; ion correlated with 639	0.1	FALSE	26.137	257.175	C14H24O4	Macrolides and analogues	GJJSUPSPZIZYPM-UHFFFAOYSA-N	O=C(OCCOC(=O)CCCCCCCCC1)C1	530	TRUE	TRUE	FALSE		FALSE	FALSE	null	null	93.8	98.9	null	null	null	27.56	KO1_3	257.18185:1190 258.1852:0 259.18856:57		18	20	10	15	14	10	19	14	1190	60
645	13.618	257.213	w/o MS2:(6E)-2,6,10-trimethyldodeca-6,11-diene-2,3,10-triol	[M+NH4]+	adduct linked to 527_[M+H]+; similar chromatogram in higher mz_724; similar chromatogram in higher mz_1364	0.3	FALSE	null	257.211	C15H28O3	Sesquiterpenoids	BGUYVWYUIXKRDO-XYOKQWHBSA-N	OC(CCC(=CCCC(O)(C=C)C)C)C(O)(C)C	530	TRUE	TRUE	FALSE		FALSE	FALSE	null	null	99.4	null	null	null	null	69.76	KO2_2	257.21338:3591 258.21673:305 259.22009:612		15	25	120	95	83	32	3591	2753	2419	133
646	1.532	258.107	sn-Glycero-3-phosphocholine	[M]+		1	TRUE	null	258.111	C8H21NO6P	Glycerophosphocholines	SUHOQUVVVLNYQR-MRVPVSSYSA-O	OCC(O)COP(O)(=O)OCC[N+1](C)(C)C	430	TRUE	TRUE	TRUE		FALSE	FALSE	null	null	89.4	null	79.2	87.2	100	2958.98	KO2_3	258.10623:30126 259.10958:1536 260.11294:420	60.08551:191 71.10168:21 84.0457:44 86.09482:747 98.98502:104 104.10513:2990 124.60813:30 124.99919:1289 166.06075:275 180.46037:25 184.07336:370 258.10287:104	98528	83273	131507	43908	81170	103108	42712	63328	101225	30126
647	13.718	258.192	w/o MS2:NCGC00160303-01!17-Methylmorphinan-3-ol	[M+H]+	ion correlated with 304	0.1	FALSE	null	258.186	C17H23NO	Morphinans	JAQUASYNZVUNQP-NZEUDUFCSA-N	CN1CC[C@@]23CCCC[C@H]2C1CC4=C3C=C(O)C=C4	530	TRUE	TRUE	FALSE		FALSE	FALSE	null	null	95.2	null	null	null	null	78.48	WT_3	258.19229:1691 259.19564:611 260.199:102		56	65	30	41	75	158	95	1691	54	385
648	13.463	258.277	w/o MS2:N,N-Dimethyltetradecylamine-N-oxide	[M+H]+		0.2	FALSE	12.556	258.279	C16H35NO	Long-chain alkyl amine oxides	ONHFWHCMZAJCFB-UHFFFAOYSA-N	CCCCCCCCCCCCCC[N+](C)(C)[O-]	530	TRUE	TRUE	FALSE		FALSE	FALSE	null	null	99.2	100	null	null	null	42.11	KO1_3	258.27652:1326 259.27987:0 260.28323:0		4	16	3	5	2	14	8	42	1326	1217
649	1.475	258.814	Unknown	[M+H]+	ion correlated with 2350; ion correlated with 2860; found in higher mz's MsMs_1643; found in higher mz's MsMs_2859; found in higher mz's MsMs_1877; found in higher mz's MsMs_2155	0.5	FALSE	null	null	null	null	null	null	999	FALSE	FALSE	FALSE		FALSE	FALSE	null	null	null	null	null	null	null	196.93	KO2_2	258.81354:7007 259.81689:0 260.82025:1183		3304	2786	2290	6178	4420	4235	7007	5389	3188	4591
650	13.388	259.24	Unknown	[M+H]+	ion correlated with 2449	0.1	FALSE	null	null	null	null	null	null	999	FALSE	FALSE	FALSE		FALSE	FALSE	null	null	null	null	null	null	null	33.28	KO2_3	259.24045:1105 260.2438:244 261.24716:488		6	26	7	2	6	3	57	41	80	1105
651	1.695	260.053	w/o MS2:alpha-Galactosamine-1-phosphate	[M+H]+		0.1	FALSE	7.061	260.053	C6H14NO8P	Monosaccharide phosphates	YMJBYRVFGYXULK-VFUOTHLCSA-N	O=P(O)(O)OC1OC(CO)C(O)C(O)C1N	530	TRUE	TRUE	FALSE		FALSE	FALSE	null	null	100	99.9	null	null	null	58.59	KO2_2	260.05283:1218 261.05618:184 262.05954:0		396	349	783	729	333	1068	1218	179	713	1108
652	14.319	260.16	w/o MS2:Isoleucylglutamine	[M+H]+	similar chromatogram in higher mz_1137	0.3	FALSE	1.82	260.16	C11H21N3O4	Dipeptides	CNPNWGHRMBQHBZ-UHFFFAOYSA-N	O=C(O)C(NC(=O)C(N)C(C)CC)CCC(=O)N	530	TRUE	TRUE	FALSE		FALSE	FALSE	null	null	100	99.2	null	null	null	296.32	KO2_2	260.15988:8884 261.16323:1709 262.16659:1026		198	164	320	224	257	255	8884	3396	7197	233
653	14.927	260.161	w/o MS2:Isoleucylglutamine	[M+H]+		0.1	FALSE	1.82	260.16	C11H21N3O4	Dipeptides	CNPNWGHRMBQHBZ-UHFFFAOYSA-N	O=C(O)C(NC(=O)C(N)C(C)CC)CCC(=O)N	530	TRUE	TRUE	FALSE		FALSE	FALSE	null	null	99.7	99.1	null	null	null	248.81	KO1_2	260.1615:4264 261.16485:1025 262.16821:342		162	242	198	362	134	4264	470	235	107	235
654	13.984	260.162	w/o MS2:Pseudomonas quinolone signal	[M+H]+		0.2	FALSE	null	260.164	C16H21NO2	Hydroxyquinolones	CEIUIHOQDSVZJQ-UHFFFAOYSA-N	O=C1C2=CC=CC=C2NC(CCCCCCC)=C1O	530	TRUE	TRUE	FALSE		FALSE	FALSE	null	null	99.7	null	null	null	null	416.31	KO2_3	260.16245:11349 261.1658:2211 262.16916:492		2806	5748	6967	7624	1715	250	359	188	7874	11349
655	13.138	260.18	Hexanoyl-L-Carnitine	[M+H]+	ion correlated with 1843; ion correlated with 333; similar chromatogram in higher mz_1641	0.1	TRUE	3.163	260.186	C13H25NO4	Acyl carnitines	VVPRQWTYSNDTEA-LLVKDONJSA-N	CCCCCC(=O)O[C@H](CC(=O)[O-])C[N+](C)(C)C	430	TRUE	TRUE	TRUE		FALSE	FALSE	null	null	81.7	99.5	72.5	76.4	75	602.69	KO2_2	260.18048:10906 261.18383:2066 262.18719:208	57.03548:21 60.08009:85 83.05229:21 85.02815:1423 99.07916:63 130.09207:21 144.10074:104 168.05658:21 260.17499:83	16	13	10	12	12	49	10906	162	65	146
656	13.903	260.181	Hexanoyl-L-Carnitine	[M+H]+		0.4	TRUE	3.163	260.186	C13H25NO4	Acyl carnitines	VVPRQWTYSNDTEA-LLVKDONJSA-N	CCCCCC(=O)O[C@H](CC(=O)[O-])C[N+](C)(C)C	430	TRUE	TRUE	TRUE		FALSE	FALSE	null	null	87.6	99.4	73.6	85.7	100	739.24	KO2_1	260.18234:11535 261.18569:1814 262.18905:195	57.03544:63 60.07785:42 60.08223:63 76.02704:21 85.02674:1385 97.0912:22 99.08183:63 144.10048:84 201.1067:84 260.17899:63	5353	10505	13674	11535	7087	13262	252	495	5728	7903
657	12.46	260.183	Hexanoyl-L-Carnitine	[M+H]+	ion correlated with 331	0.3	TRUE	3.163	260.186	C13H25NO4	Acyl carnitines	VVPRQWTYSNDTEA-LLVKDONJSA-N	CCCCCC(=O)O[C@H](CC(=O)[O-])C[N+](C)(C)C	430	TRUE	TRUE	TRUE		FALSE	FALSE	null	null	89.4	99.6	77.9	87	100	471.44	KO2_3	260.18283:13148 261.18618:1897 262.18954:151	58.06781:21 60.07909:84 71.09348:48 85.02823:1544 95.08106:21 99.08204:84 144.10246:63 201.10509:84 260.18857:84	12	9	15	14	21	9	50	5834	11930	13148
658	1.48	260.816	Unknown	[M+H]+	ion correlated with 2987; similar chromatogram in higher mz_1899	0.1	FALSE	null	null	null	null	null	null	999	FALSE	FALSE	FALSE		FALSE	FALSE	null	null	null	null	null	null	null	111.15	KO2_2	260.81613:1266 261.81948:0 262.82284:184		79	466	492	1115	811	879	1266	786	578	797
659	13.141	261.081	w/o MS2:khellin	[M+H]+		0.3	FALSE	5.55	261.08	C14H12O5	Furanochromones	HSMPDPBYAYSOBC-UHFFFAOYSA-N	O=C1C=C(OC=2C(OC)=C3OC=CC3=C(OC)C12)C	530	TRUE	TRUE	FALSE		FALSE	FALSE	null	null	100	99.7	null	null	null	41.35	KO2_3	261.0806:2516 262.08395:598 263.08731:199		30	30	16	18	26	29	119	1742	2307	2516
660	12.368	261.138	w/o MS2:Diaveridine	[M+H]+	ion correlated with 180; ion correlated with 188; ion correlated with 228; ion correlated with 390; ion correlated with 1634; ion correlated with 194	0.1	FALSE	4.1	261.135	C13H16N4O2	Dimethoxybenzenes	LDBTVAXGKYIFHO-UHFFFAOYSA-N	COc1ccc(cc1OC)Cc2cnc(nc2N)N	530	TRUE	TRUE	FALSE		FALSE	FALSE	null	null	98.9	99.7	null	null	null	61.2	WT_3	261.13763:2790 262.14098:588 263.14434:140		83	72	72	81	74	85	219	2790	229	306
661	12.869	261.138	w/o MS2:Diaveridine	[M+H]+	ion correlated with 123; ion correlated with 231; ion correlated with 1633; ion correlated with 133; ion correlated with 179; ion correlated with 185; ion correlated with 94; ion correlated with 303	0.1	FALSE	4.1	261.135	C13H16N4O2	Dimethoxybenzenes	LDBTVAXGKYIFHO-UHFFFAOYSA-N	COc1ccc(cc1OC)Cc2cnc(nc2N)N	530	TRUE	TRUE	FALSE		FALSE	FALSE	null	null	98.8	99.6	null	null	null	58.87	KO2_2	261.13766:2906 262.14101:572 263.14437:857		103	100	75	93	68	110	2906	278	304	596
662	11.69	261.14	w/o MS2:Isoleucylglutamate	[M+H]+	ion correlated with 563; ion correlated with 1159; ion correlated with 1512; ion correlated with 227; ion correlated with 181	0.2	FALSE	1.98	261.144	C11H20N2O5	Dipeptides	KTGFOCFYOZQVRJ-UHFFFAOYSA-N	O=C(O)CCC(NC(=O)C(N)C(C)CC)C(=O)O	530	TRUE	TRUE	FALSE		FALSE	FALSE	null	null	97.9	99.5	null	null	null	42.68	KO1_3	261.1402:3224 262.14355:540 263.14691:180		57	71	80	95	70	83	83	108	3224	2612
663	13.65	261.142	w/o MS2:Isoleucylglutamate	[M+H-H2O]+	ion correlated with 752; adduct linked to 752_[M+H]+	0.3	FALSE	1.98	261.144	C11H20N2O5	Dipeptides	KTGFOCFYOZQVRJ-UHFFFAOYSA-N	O=C(O)CCC(NC(=O)C(N)C(C)CC)C(=O)O	530	TRUE	TRUE	FALSE		FALSE	FALSE	null	null	99.1	99.3	null	null	null	265.6	KO2_3	261.14157:24877 262.14492:2392 263.14828:684		1667	4649	223	213	141	4603	7047	611	15542	24877
664	14.638	261.144	w/o MS2:Isoleucylglutamate	[M+H-H2O]+	ion correlated with 2785; ion correlated with 751; adduct linked to 751_[M+H]+	0.5	FALSE	1.98	261.144	C11H20N2O5	Dipeptides	KTGFOCFYOZQVRJ-UHFFFAOYSA-N	O=C(O)CCC(NC(=O)C(N)C(C)CC)C(=O)O	530	TRUE	TRUE	FALSE		FALSE	FALSE	null	null	100	99.2	null	null	null	494.64	KO2_3	261.14386:40672 262.14721:6837 263.15057:1368		552	632	609	1063	7603	11741	14373	13681	38214	40672
665	13.636	262.105	w/o MS2:NCGC00380601-01!N-[1-(4-methoxy-6-oxopyran-2-yl)-2-methylpropyl]acetamide [IIN-based on: CCMSLIB00000848500]	[M+H]+	ion correlated with 1653; ion correlated with 1067; ion correlated with 1841	0.1	FALSE	null	262.105	C12H17NO4	Pyranones and derivatives	WCMUUYZSUQJWRX-UHFFFAOYSA-N	COC1=CC(=O)OC(=C1)C(NC(C)=O)C(C)C	530	TRUE	TRUE	FALSE		FALSE	FALSE	null	null	100	null	null	null	null	152.32	KO1_2	262.10535:4622 263.1087:754 264.11206:522		163	52	30	32	51	4622	60	151	128	33
666	13.105	262.108	w/o MS2:Cearoin	[M+H]+	ion correlated with 1651; ion correlated with 77; ion correlated with 655; ion correlated with 1843; adduct linked to 753_[M+NH4]+; similar chromatogram in higher mz_1131	0.1	FALSE	null	262.107	C14H12O4	Benzophenones	NFJVELXCUBWAFL-UHFFFAOYSA-N	O=C(C=1C=CC=CC1)C=2C=C(O)C(OC)=CC2O	530	TRUE	TRUE	FALSE		FALSE	FALSE	null	null	99.9	null	null	null	null	127.22	KO2_2	262.10803:4538 263.11138:1054 264.11474:435		28	20	15	27	21	32	4538	62	129	75
667	12.324	262.108	w/o MS2:skimmianine	[M+H]+		0.3	TRUE	4.65	262.11	C14H15NO4	Dihydrofuranoquinolines	CKDKGHDDRAMHGK-UHFFFAOYSA-N	N=1C=2OCCC2C(OC)=C3C=CC(OC)=C(OC)C13	530	TRUE	TRUE	FALSE		FALSE	FALSE	null	null	64.3	99.7	null	null	null	109.35	KO1_3	262.10815:5783 263.1115:897 264.11486:426	56.05385:21 58.9944:42 76.02235:42 76.02482:21 86.00465:42 86.99053:63 91.05753:21 93.07413:63 95.08665:84 97.06507:63 112.02155:42 121.08989:21 123.07678:63 127.05134:42 132.00861:167 132.99321:104 137.03925:84 158.11676:63 197.06436:21 198.09407:84 207.0271:21 262.10706:84	11	18	14	19	20	18	31	3383	5783	4971
668	1.784	262.122	w/o MS2:BIOTIN	[M+NH4]+	adduct linked to 469_[M+H-H2O]+	0.4	FALSE	null	262.122	C10H16N2O3S	Biotin and derivatives	YBJHBAHKTGYVGT-ZKWXMUAHSA-N	O=C(O)CCCCC1SCC2N=C(O)NC21	530	TRUE	TRUE	FALSE		FALSE	FALSE	null	null	100	null	null	null	null	49.74	KO1_3	262.12161:2834 263.12496:240 264.12832:240		476	2817	1939	1626	1512	2115	1694	1343	2834	2380
669	1.774	262.163	w/o MS2:NCGC00381248-01!4-oxododecanedioic acid	[M+H]+		0.1	FALSE	null	262.165	C12H20O5	Medium-chain keto acids and derivatives	HHXMOTDTSDYYEI-UHFFFAOYSA-N	OC(=O)CCCCCCCC(=O)CCC(O)=O	530	TRUE	TRUE	FALSE		FALSE	FALSE	null	null	99.3	null	null	null	null	61.58	KO2_2	262.16266:1322 263.16601:1026 264.16937:0		472	1434	1722	1205	1233	1471	1322	721	1365	961
670	1.398	262.901	Unknown	[M+H]+	ion correlated with 2634	0.5	FALSE	null	null	null	null	null	null	999	FALSE	FALSE	FALSE		FALSE	FALSE	null	null	null	null	null	null	null	106.43	KO2_3	262.90137:4254 263.90472:34 264.90808:137		796	2750	1687	1913	2129	2733	2454	1809	3158	4254
671	2.947	262.977	w/o MS2:Smenospongine	[M+H]+		0.1	FALSE	null	262.986	C21H29NO3	Prenylquinones	LTNUWWZNTOSEML-NUATZEMDSA-N	C[C@H]1CC[C@]2([C@H]([C@]1(C)CC3=C(C(=O)C=C(C3=O)N)O)CCCC2=C)C	530	TRUE	TRUE	FALSE		FALSE	FALSE	null	null	91	null	null	null	null	26.3	WT_3	262.97729:1443 263.98064:733 264.984:732		509	812	1750	1068	881	1071	1026	1443	2601	1963
672	1.625	263.069	w/o MS2:(E,2S,3R)-5-[3-hydroxy-2-(hydroxymethyl)phenyl]pent-4-ene-2,3-diol	[M+H]+		0.4	FALSE	null	263.068	C12H16O4	Cinnamyl alcohols	MCAIMPGCWVIODY-PHTUBKJSSA-N	OC1=CC=CC(C=CC(O)C(O)C)=C1CO	530	TRUE	TRUE	FALSE		FALSE	FALSE	null	null	99.9	null	null	null	null	30.81	KO1_3	263.06873:1519 264.07208:486 265.07544:310		187	1139	1369	842	770	1026	890	1073	1519	1307
673	13.546	263.135	w/o MS2:MLS002153951-01!10180-88-8	[M+H]+	ion correlated with 1039; ion correlated with 982; ion correlated with 126; ion correlated with 1716; similar chromatogram in higher mz_982	0.1	FALSE	null	263.131	C15H20O5	Gamma butyrolactones	ADUHAEBXPKBNDK-OULSSNOLSA-N	C[C@H]1[C@H]2[C@H](OC1=O)[C@H]3C(=CC(=O)C3=C(C)C[C@@H]2O)C.O	530	TRUE	TRUE	FALSE		FALSE	FALSE	null	null	98.4	null	null	null	null	62.55	KO1_2	263.13461:1904 264.13796:1034 265.14132:861		74	35	49	58	58	1904	563	370	566	195
674	13.882	263.228	w/o MS2:C16H25NS	[M+H]+	found in higher mz's MsMs_945; adduct linked to 575_[M+H-H2O]+	0.2	FALSE	null	263.221	C16H25NS	Sesquiterpenoids	SRYJMNDTUAKSRD-FXUDXRNXSA-N	CC1=C[C@H]2[C@H](CC[C@@]([C@H]2CC1)(C)N=C=S)C(C)C	530	TRUE	TRUE	FALSE		FALSE	FALSE	null	null	93.5	null	null	null	null	144.69	WT_3	263.22833:4167 264.23168:2392 265.23504:8543		79	70	32	26	121	583	4112	4167	926	663
675	14.795	263.234	w/o MS2:C16H25NS	[M+H-H2O]+	adduct linked to 765_[M+H]+	0.3	FALSE	null	263.221	C16H25NS	Sesquiterpenoids	SRYJMNDTUAKSRD-FXUDXRNXSA-N	CC1=C[C@H]2[C@H](CC[C@@]([C@H]2CC1)(C)N=C=S)C(C)C	530	TRUE	TRUE	FALSE		FALSE	FALSE	null	null	81.8	null	null	null	null	150.55	KO2_2	263.23367:3750 264.23702:780 265.24038:3380		1269	814	705	851	1454	3234	3750	1134	828	2671
676	13.284	263.678	Unknown	[M+H]+	ion correlated with 553; ion correlated with 640; ion correlated with 643; ion correlated with 1347; ion correlated with 951; ion correlated with 1181; ion correlated with 460; ion correlated with 1089; ion correlated with 794; ion correlated with 809; ion correlated with 1658; ion correlated with 2250; ion correlated with 827; ion correlated with 1073; ion correlated with 1251; ion correlated wi…	0.1	FALSE	null	null	null	null	null	null	999	FALSE	FALSE	FALSE		FALSE	FALSE	null	null	null	null	null	null	null	260.35	KO1_2	263.67755:1086 264.6809:145 265.68426:73		3	4	2	2	2	1086	21	17	10	57
677	1.525	264.008	w/o MS2:Parathion-methyl	[M+H]+		0.5	FALSE	10.968	264.009	C8H10NO5PS	Phenyl thiophosphates	RLBIQVVOMOPOHC-UHFFFAOYSA-N	COP(=S)(OC)Oc1ccc(cc1)[N+]([O-])=O	530	TRUE	TRUE	FALSE		FALSE	FALSE	null	null	99.9	99.6	null	null	null	66.39	KO2_3	264.00827:2735 265.01162:238 266.01498:416		1542	2502	1644	1081	1659	1375	2233	2236	1619	2735
678	13.741	264.27	Unknown	[M+H]+	ion correlated with 2518; ion correlated with 1400; found in higher mz's MsMs_866; found in higher mz's MsMs_768	0.2	FALSE	null	null	null	null	null	null	999	FALSE	FALSE	FALSE		FALSE	FALSE	null	null	null	null	null	null	null	93.68	KO1_3	264.26959:1675 265.27294:3418 266.2763:342		22	44	2	11	2	19	215	61	1675	1507
679	12.96	265.059	w/o MS2:2',2'-Difluoro-2'-deoxyuridine	[M+H]+	ion correlated with 1134; ion correlated with 398	0.1	FALSE	1.7	265.063	C9H10F2N2O5	Pyrimidine 2'-deoxyribonucleosides	FIRDBEQIJQERSE-QPPQHZFASA-N	O=C/1NC(=O)N(\C=C\1)[C@@H]2O[C@@H]([C@@H](O)C2(F)F)CO	530	TRUE	TRUE	FALSE		FALSE	FALSE	null	null	98.3	99.4	null	null	null	46.19	KO2_3	265.05945:1635 266.0628:319 267.06616:58		25	24	22	28	24	22	74	75	83	1635
680	1.773	265.085	w/o MS2:NCGC00381179-01_C17H14O4_	[M+H]+	adduct linked to 767_[M+NH4]+	0.1	FALSE	null	265.085	C17H14O4	1-hydroxy-2-unsubstituted benzenoids	AHKPCKHDSIQVNI-UHFFFAOYSA-N	OC1=CC=C(C=C1)C/2OC(=O)C(=C2O)/CC3=CC=CC=C3	530	TRUE	TRUE	FALSE		FALSE	FALSE	null	null	100	null	null	null	null	29.66	KO1_3	265.08487:1472 266.08822:2015 267.09158:756		335	1358	1306	1159	875	915	1002	1014	1472	1160
681	1.631	265.108	w/o MS2:4,7,8-trimethoxy-3,5-dimethylchromen-2-one	[M+H]+		0.4	FALSE	null	265.107	C14H16O5	Coumarins and derivatives	PKKTXAMCHLIVDS-UHFFFAOYSA-N	O=C1OC2=C(OC)C(OC)=CC(=C2C(OC)=C1C)C	530	TRUE	TRUE	FALSE		FALSE	FALSE	null	null	99.9	null	null	null	null	88.88	KO2_3	265.10776:2842 266.11111:480 267.11447:360		574	1091	467	1005	1019	2646	1999	1130	1851	2842
682	13.848	265.181	w/o MS2:NCGC00380345-01!(2S,8R)-8-hydroxy-2-[(1S)-1-hydroxyheptyl]-2,3,4,6,7,8-hexahydrochromen-5-one [IIN-based on: CCMSLIB00000846680]	[M+H-H2O]2+	ion correlated with 1544; ion correlated with 617; ion correlated with 2462; ion correlated with 284; adduct linked to 2153_[M+H]+	0.2	FALSE	null	265.18	C16H26O4	Benzopyrans	INHVGPIPHZJQOP-ZNMIVQPWSA-N	CCCCCC[C@H](O)[C@@H]1CCC2=C(O1)[C@H](O)CCC2=O	530	TRUE	TRUE	FALSE		FALSE	FALSE	null	null	99.9	null	null	null	null	105.95	KO2_3	265.18069:3417 266.18404:0 267.1874:1026		120	83	159	158	110	282	475	655	3322	3417
683	14.658	265.246	Unknown	[M+H]+	adduct linked to 769_[M+NH4]+; similar chromatogram in higher mz_1009	0.3	FALSE	null	null	null	null	null	null	999	FALSE	FALSE	FALSE		FALSE	FALSE	null	null	null	null	null	null	null	275.66	WT_3	265.24594:9499 266.24929:3417 267.25265:1368		716	303	1662	664	758	4899	4320	9499	4144	7472
684	13.905	265.25	Unknown	[M+H]+	ion correlated with 2955; ion correlated with 3045	0.1	FALSE	null	null	null	null	null	null	999	FALSE	FALSE	FALSE		FALSE	FALSE	null	null	null	null	null	null	null	171.44	WT_3	265.25:6100 266.25335:2051 267.25671:342		78	76	9	69	100	684	3022	6100	4703	2541
685	1.731	266.069	w/o MS2:4-amino-1-((2R,3R,4S,5R)-3,4-dihydroxy-5-(hydroxymethyl)tetrahydrofuran-2-yl)pyrimidin-2(1H)-one	[M+H]+	found in higher mz's MsMs_1152	0.5	FALSE	1.75	266.07	C9H13N3O5	Pyrimidine nucleosides	UHDGCWIWMRVCDJ-XVFCMESISA-N	O=C1N=C(N)C=CN1C2OC(CO)C(O)C2O	530	TRUE	TRUE	FALSE		FALSE	FALSE	null	null	99.9	100	null	null	null	107.24	KO2_2	266.06909:3475 267.07244:1026 268.0758:342		960	1199	1564	3138	1365	3045	3475	1932	2270	2869
686	14.348	266.161	w/o MS2:Sydonic acid	[M+H]+		0.1	FALSE	null	266.16	C15H22O4	Sesquiterpenoids	VZXPWVDKXCYHSI-HNNXBMFYSA-N	C[C@](CCCC(C)C)(C1=CC=C(C=C1O)C(O)=O)O	530	TRUE	TRUE	FALSE		FALSE	FALSE	null	null	99.9	null	null	null	null	105.22	KO1_2	266.16104:2056 267.16439:1184 268.16775:0		334	117	201	199	172	2056	372	470	98	86
687	13.643	266.168	w/o MS2:Mirtazapine	[M+H]+	ion correlated with 2638	0.4	FALSE	3.284	266.167	C17H19N3	Piperazinoazepines	RONZAEMNMFQXRA-UHFFFAOYSA-N	N=1C=CC=C2C1N3CCN(C)CC3C=4C=CC=CC4C2	530	TRUE	TRUE	FALSE		FALSE	FALSE	null	null	99.7	99.5	null	null	null	265.47	WT_3	266.16815:6439 267.1715:2075 268.17486:408		28	31	35	32	56	66	2659	6439	3368	4968
688	14.73	266.629	Unknown	[M+H]+		0.1	FALSE	null	null	null	null	null	null	999	FALSE	FALSE	FALSE		FALSE	FALSE	null	null	null	null	null	null	null	184.24	KO1_3	266.62915:1103 267.6325:342 268.63586:0		30	72	86	214	25	107	74	458	1103	46
689	1.4	266.869	Unknown	[M+H-H2O]+	adduct linked to 775_[M+H]+; found in higher mz's MsMs_1468; found in higher mz's MsMs_1335	0.5	FALSE	null	null	null	null	null	null	999	FALSE	FALSE	FALSE		FALSE	FALSE	null	null	null	null	null	null	null	87.35	KO2_3	266.86877:2820 267.87212:0 268.87548:34		732	1797	1287	1652	1682	2101	1922	1490	2326	2820
690	1.829	267.051	w/o MS2:aspernigrin A	[M+H]+		0.1	FALSE	null	267.053	C13H12N2O2	Nicotinamides	RUUZDCZRFRLJFC-UHFFFAOYSA-N	O=C1C=C(NC=C1C(=N)O)CC=2C=CC=CC2	530	TRUE	TRUE	FALSE		FALSE	FALSE	null	null	99.6	null	null	null	null	33.13	KO2_3	267.05115:1514 268.0545:0 269.05786:0		379	485	975	607	538	896	766	529	1760	1514
691	4.05	267.055	w/o MS2:aspernigrin A	[M+H]+		0.2	FALSE	null	267.053	C13H12N2O2	Nicotinamides	RUUZDCZRFRLJFC-UHFFFAOYSA-N	O=C1C=C(NC=C1C(=N)O)CC=2C=CC=CC2	530	TRUE	TRUE	FALSE		FALSE	FALSE	null	null	99.3	null	null	null	null	34.82	KO2_2	267.05542:1508 268.05877:144 269.06213:35		403	1120	612	1222	717	1274	1508	1044	1084	1576
692	14.1	267.222	w/o MS2:NCGC00381340-01!(5E)-heptadeca-5,16-diene-1,2,4-triol	[M+H]+		0.2	TRUE	null	267.231	C17H32O3	Long-chain fatty alcohols	JFWVTGPGCLTDNM-OUKQBFOZSA-N	OCC(O)CC(O)\C=C\CCCCCCCCCC=C	530	TRUE	TRUE	FALSE		FALSE	FALSE	null	null	96.7	null	null	null	null	421.44	KO1_2	267.22583:10842 268.22918:2332 269.23254:1590	55.05951:42 57.06748:42 67.05595:84 69.0693:84 71.08981:21 81.06913:84 83.08314:63 85.09972:84 91.04926:21 95.07819:42 95.08369:146 107.08276:63 109.09907:84 113.09201:42 121.09585:42 123.11098:63 149.12514:84 171.17038:21	264	175	215	74	632	10842	10910	375	748	855
693	14.607	267.229	w/o MS2:NCGC00381340-01!(5E)-heptadeca-5,16-diene-1,2,4-triol	[M+H-H2O]+	adduct linked to 776_[M+H]+	0.7	TRUE	null	267.231	C17H32O3	Long-chain fatty alcohols	JFWVTGPGCLTDNM-OUKQBFOZSA-N	OCC(O)CC(O)\C=C\CCCCCCCCCC=C	530	TRUE	TRUE	FALSE		FALSE	FALSE	null	null	99.3	null	null	null	null	544.26	KO1_1	267.2287:17343 268.23205:4425 269.23541:2655	57.072:63 67.05624:146 69.07076:125 71.05202:63 77.04119:21 79.05378:63 81.06944:146 83.05386:42 83.08216:104 85.10133:125 93.06744:104 95.08402:148 97.06519:42 105.1102:21 107.08894:42 109.09647:63 113.09236:104 119.08692:42 123.11291:42 147.11566:42 184.07544:21	15660	14298	17343	15918	14459	831	705	437	13968	14236
694	14.94	267.639	Unknown	[M+NH4]2+	adduct linked to 2018_[M+H]+	0.1	FALSE	null	null	null	null	null	null	999	FALSE	FALSE	FALSE		FALSE	FALSE	null	null	null	null	null	null	null	1077.28	KO2_2	267.63928:5724 268.64263:0 269.64599:0		74	56	711	1000	88	4058	5724	171	109	834
695	13.984	267.642	Unknown	[M+H]+		0.4	FALSE	null	null	null	null	null	null	999	FALSE	FALSE	FALSE		FALSE	FALSE	null	null	null	null	null	null	null	335.6	KO1_2	267.64157:2591 268.64492:288 269.64828:288		27	20	19	30	16	2591	1456	1581	1831	40
696	13.517	268.1	Adenosine	[M+H]+	similar chromatogram in higher mz_1347	0.6	TRUE	null	268.107	C10H13N5O4	Purine nucleosides	OIRDTQYFTABQOQ-UHFFFAOYSA-N	OCC1OC(N2C=NC=3C(=NC=NC32)N)C(O)C1O	430	TRUE	TRUE	TRUE		FALSE	FALSE	null	null	91.7	null	94	75.8	100	1179.04	KO1_1	268.10178:69731 269.10513:7154 270.10849:830	55.03766:21 57.03457:104 69.0331:63 73.02738:63 75.06176:21 85.02828:63 87.04449:42 97.02609:42 116.24049:42 119.03129:363 133.0452:42 136.06105:40018 138.00084:113 153.9066:21 268.10266:120	41477	80882	69731	65288	55955	72344	192	90	168	68
697	11.008	268.102	Adenosine	[M+H]+		0.2	TRUE	null	268.107	C10H13N5O4	Purine nucleosides	OIRDTQYFTABQOQ-UHFFFAOYSA-N	OCC1OC(N2C=NC=3C(=NC=NC32)N)C(O)C1O	430	TRUE	TRUE	TRUE		FALSE	FALSE	null	null	90.4	null	89	78.4	100	776.64	KO2_3	268.10132:47264 269.10467:5836 270.10803:773	55.02396:21 57.03342:104 73.02608:63 77.02113:21 119.03426:478 133.04997:84 135.64799:257 136.06093:31022 268.0979:167	103	631	377	357	377	549	677	441	62796	47264
698	11.869	268.102	Adenosine	[M+H]+		0.1	TRUE	null	268.103	C10H13N5O4	Purine nucleosides	OIRDTQYFTABQOQ-KQYNXXCUSA-N	C1=NC(=C2C(=N1)N(C=N2)C3C(C(C(O3)CO)O)O)N	430	TRUE	TRUE	TRUE		FALSE	FALSE	null	null	90.1	null	87.1	75	100	1413.41	WT_3	268.10159:57315 269.10494:7445 270.1083:696	55.02503:63 57.03451:104 73.02974:63 85.02953:84 109.05203:43 115.03984:63 119.03436:456 135.64153:357 136.0594:38897 140.99493:99 268.09589:104	80	621	295	203	258	460	418	57315	240	110
699	12.537	268.102	Adenosine	[M+H]+		0.1	TRUE	null	268.103	C10H13N5O4	Purine nucleosides	OIRDTQYFTABQOQ-KQYNXXCUSA-N	C1=NC(=C2C(=N1)N(C=N2)C3C(C(C(O3)CO)O)O)N	430	TRUE	TRUE	TRUE		FALSE	FALSE	null	null	90.2	null	87.1	75.3	100	1294.76	KO2_2	268.10199:87592 269.10534:9838 270.1087:1260	55.01966:104 57.03437:104 69.03291:42 73.0272:84 85.02681:42 115.03974:85 115.08517:21 119.03272:529 133.04675:65 135.63817:213 135.64804:169 136.05933:47049 145.04773:127 250.11981:21 268.10062:146	127	676	239	194	206	385	87592	202	129	78
700	14.757	268.252	Unknown	[M+H-H2O]+	adduct linked to 887_[M+NH4]+; similar chromatogram in higher mz_1970	0.3	FALSE	null	null	null	null	null	null	999	FALSE	FALSE	FALSE		FALSE	FALSE	null	null	null	null	null	null	null	248.7	WT_1	268.25195:12748 269.2553:3357 270.25866:516		345	12748	470	569	7925	9565	314	307	1893	3141
701	13.815	268.261	Unknown	[M+H]+	ion correlated with 977; ion correlated with 844; similar chromatogram in higher mz_1291; adduct linked to 608_[M+H-H2O]+; similar chromatogram in higher mz_780; similar chromatogram in higher mz_1934	0.4	FALSE	null	null	null	null	null	null	999	FALSE	FALSE	FALSE		FALSE	FALSE	null	null	null	null	null	null	null	282.05	KO2_3	268.26117:18813 269.26452:3301 270.26788:1119		26	16	26	5	24	14	10305	12081	13680	18813
702	3.089	269.158	w/o MS2:sophocarpine	[M+H]+		0.2	FALSE	4.7	269.16	C15H22N2O	Matrine alkaloids	AAGFPTSOPGCENQ-KYEXWDHISA-N	O=C1C=CCC2N1CC3CCCN4CCCC2C43	530	TRUE	TRUE	FALSE		FALSE	FALSE	null	null	99.7	100	null	null	null	25.15	KO2_3	269.15839:1474 270.16174:0 271.1651:0		77	82	654	535	251	1143	864	266	1019	1474
703	1.785	269.158	w/o MS2:sophocarpine	[M+H]+		0.1	FALSE	4.7	269.16	C15H22N2O	Matrine alkaloids	AAGFPTSOPGCENQ-KYEXWDHISA-N	O=C1C=CCC2N1CC3CCCN4CCCC2C43	530	TRUE	TRUE	FALSE		FALSE	FALSE	null	null	99.7	100	null	null	null	23.37	KO2_3	269.15845:1174 270.1618:307 271.16516:0		318	247	395	579	157	416	932	232	874	1174
704	14.098	269.203	w/o MS2:8-Hydroxy-13,14,15,16-tetranor-12-labdanoic acid	[M+H]+	found in higher mz's MsMs_983	0.2	FALSE	null	269.211	C16H28O3	Tertiary alcohols	ASWLRRLLSBVSOH-UQZDFYISSA-N	CC1(C)CCC[C@@]2(C)C1CC[C@@](C)(O)C2CC(=O)O	530	TRUE	TRUE	FALSE		FALSE	FALSE	null	null	92.1	null	null	null	null	100.36	WT_3	269.20303:3208 270.20638:342 271.20974:684		213	84	230	238	290	3104	593	3208	1432	815
705	14.208	269.243	w/o MS2:methyl palmitoleate	[M+H]+	similar chromatogram in higher mz_1607; similar chromatogram in higher mz_1959	0.3	FALSE	null	269.248	C17H32O2	Fatty acid methyl esters	IZFGRAGOVZCUFB-HJWRWDBZSA-N	O=C(OC)CCCCCCCC=CCCCCCC	530	TRUE	TRUE	FALSE		FALSE	FALSE	null	null	97	null	null	null	null	134.28	KO1_3	269.24255:5474 270.2459:2598 271.24926:2274		525	1279	883	157	547	1485	4711	2691	5474	5083
706	14.799	269.244	w/o MS2:methyl palmitoleate	[M+H]+		0.3	FALSE	null	269.248	C17H32O2	Fatty acid methyl esters	IZFGRAGOVZCUFB-HJWRWDBZSA-N	O=C(OC)CCCCCCCC=CCCCCCC	530	TRUE	TRUE	FALSE		FALSE	FALSE	null	null	98.6	null	null	null	null	164.71	WT_3	269.24408:6485 270.24743:262 271.25079:2358		1674	2747	1581	6076	2008	4694	4048	6485	4994	299
707	1.795	269.555	Unknown	[M+H]+		0.1	FALSE	null	null	null	null	null	null	999	FALSE	FALSE	FALSE		FALSE	FALSE	null	null	null	null	null	null	null	110.02	KO1_3	269.55469:1478 270.55804:572 271.5614:0		465	655	1028	1089	905	1115	575	499	1478	1018
708	3.083	269.564	Unknown	[M+H]+		0.1	FALSE	null	null	null	null	null	null	999	FALSE	FALSE	FALSE		FALSE	FALSE	null	null	null	null	null	null	null	199.1	KO1_3	269.56433:2529 270.56768:581 271.57104:0		401	688	1083	1204	674	987	745	521	2529	895
709	14.044	270.309	Unknown	[M+H]+	ion correlated with 2846; ion correlated with 964	0.3	FALSE	null	null	null	null	null	null	999	FALSE	FALSE	FALSE		FALSE	FALSE	null	null	null	null	null	null	null	1185.66	KO2_3	270.30856:26798 271.31191:3418 272.31527:342		23	29	24	39	22	445	1892	7816	20289	26798
710	14.704	270.309	Unknown	[M+H]+		0.2	FALSE	null	null	null	null	null	null	999	FALSE	FALSE	FALSE		FALSE	FALSE	null	null	null	null	null	null	null	768.82	WT_2	270.30875:13815 271.3121:2216 272.31546:800		1328	2764	2543	2168	13815	3418	12152	1180	702	161
711	1.482	270.796	Unknown	[M+H]+		0.4	FALSE	null	null	null	null	null	null	999	FALSE	FALSE	FALSE		FALSE	FALSE	null	null	null	null	null	null	null	119.57	KO2_3	270.79617:1758 271.79952:0 272.80288:2140		1087	1229	1195	1525	1373	1568	1701	1331	1200	1758
712	3.879	270.924	Unknown	[M+H]+		0.1	FALSE	null	null	null	null	null	null	999	FALSE	FALSE	FALSE		FALSE	FALSE	null	null	null	null	null	null	null	38.58	KO1_3	270.9241:1027 271.92745:96 272.93081:207		376	612	653	581	494	639	585	709	1027	874
713	3.025	270.929	Unknown	[M+H]+		0.1	FALSE	null	null	null	null	null	null	999	FALSE	FALSE	FALSE		FALSE	FALSE	null	null	null	null	null	null	null	25.76	WT_3	270.92899:1061 271.93234:173 272.9357:153		108	394	754	794	602	858	799	1061	656	828
714	14.314	271.259	w/o MS2:heptadecanoic acid	[M+H]+		0.1	FALSE	9.54	271.26	C17H34O2	Long-chain fatty acids	KEMQGTRYUADPNZ-UHFFFAOYSA-N	O=C(O)CCCCCCCCCCCCCCCC	530	TRUE	TRUE	FALSE		FALSE	FALSE	null	null	99.8	99.9	null	null	null	42.87	KO2_2	271.25867:2087 272.26202:1905 273.26538:953		173	296	197	140	190	276	2087	449	712	505
715	1.528	271.962	Unknown	[M+H]+		0.8	TRUE	null	null	null	null	null	null	999	FALSE	FALSE	FALSE		FALSE	FALSE	null	null	null	null	null	null	null	413.71	WT_3	271.96155:13508 272.9649:402 273.96826:3877	141.97556:46 196.09671:45 214.00233:1890 272.16763:46	9863	10846	10073	7820	13272	12446	7626	13508	11380	7969
716	12.65	272.126	w/o MS2:Vittatine	[M+H]+	ion correlated with 2010	0.2	FALSE	null	272.127	C16H17NO3	Crinine- and Haemanthamine-type amaryllidaceae alkaloids	RPAORVSEYNOMBR-RLCCDNCMSA-N	C1CN2CC3=CC4=C(C=C3[C@@]15[C@@H]2C[C@@H](C=C5)O)OCO4	530	TRUE	TRUE	FALSE		FALSE	FALSE	null	null	99.9	null	null	null	null	38.03	KO2_3	272.12613:2105 273.12948:725 274.13284:418		12	5	7	22	22	17	67	90	1555	2105
717	13.24	272.127	w/o MS2:Vittatine	[M+H]+	ion correlated with 314	0.2	FALSE	null	272.127	C16H17NO3	Crinine- and Haemanthamine-type amaryllidaceae alkaloids	RPAORVSEYNOMBR-RLCCDNCMSA-N	C1CN2CC3=CC4=C(C=C3[C@@]15[C@@H]2C[C@@H](C=C5)O)OCO4	530	TRUE	TRUE	FALSE		FALSE	FALSE	null	null	100	null	null	null	null	59.93	KO2_2	272.12662:1850 273.12997:553 274.13333:525		24	18	14	14	18	37	1850	1480	51	70
718	13.875	272.131	w/o MS2:3-(alpha,alpha-dimethylallyl)psoralen	[M+H]+	ion correlated with 377; ion correlated with 557; ion correlated with 1999	0.1	FALSE	null	272.128	C16H14O3	Psoralens	FYCCCUNGXGKNJV-UHFFFAOYSA-N	O=C1OC=2C=C3OC=CC3=CC2C=C1C(C=C)(C)C	530	TRUE	TRUE	FALSE		FALSE	FALSE	null	null	99	null	null	null	null	73.36	KO1_2	272.13095:1545 273.1343:495 274.13766:596		165	105	178	48	112	1545	104	86	86	76
719	1.807	272.168	w/o MS2:Napropamide	[M+H]+		0.1	FALSE	10.1	272.164	C17H21NO2	Naphthalenes	WXZVAROIGSFCFJ-UHFFFAOYSA-N	CCN(CC)C(=O)C(C)OC1=C2C=CC=CC2=CC=C1	530	TRUE	TRUE	FALSE		FALSE	FALSE	null	null	98.1	99.7	null	null	null	45.95	KO2_3	272.16837:1746 273.17172:626 274.17508:313		240	176	621	314	242	959	830	223	704	1746
720	13.74	272.252	w/o MS2:Myristoyl Ethanolamide	[M+H]+	ion correlated with 962; ion correlated with 730; ion correlated with 246; adduct linked to 626_[M+H-H2O]+; similar chromatogram in higher mz_2991; similar chromatogram in higher mz_2993; similar chromatogram in higher mz_3002	0.4	FALSE	6.104	272.258	C16H33NO2	N-acylethanolamines	JHIXEZNTXMFXEK-UHFFFAOYSA-N	O=C(CCCCCCCCCCCCC)NCCO	530	TRUE	TRUE	FALSE		FALSE	FALSE	null	null	95.1	99.7	null	null	null	395.29	KO2_3	272.25204:13897 273.25539:1953 274.25875:13191		22	33	6	11	14	22	8201	6770	9044	13897
721	14.438	272.254	w/o MS2:Myristoyl Ethanolamide	[M+H]+	ion correlated with 245	0.1	FALSE	6.104	272.258	C16H33NO2	N-acylethanolamines	JHIXEZNTXMFXEK-UHFFFAOYSA-N	O=C(CCCCCCCCCCCCC)NCCO	530	TRUE	TRUE	FALSE		FALSE	FALSE	null	null	98.1	99.7	null	null	null	265.32	KO1_2	272.25443:5926 273.25778:1710 274.26114:6832		109	174	145	161	114	5926	199	214	513	214
722	1.479	272.79	Unknown	[M+H]+		0.5	FALSE	null	null	null	null	null	null	999	FALSE	FALSE	FALSE		FALSE	FALSE	null	null	null	null	null	null	null	119.62	KO2_2	272.79044:2530 273.79379:0 274.79715:1833		1622	1596	1572	2532	1906	2176	2530	1758	1750	2244
723	1.751	273.051	w/o MS2:(2R)-5-methoxy-2-methyl-2,3,8,9-tetrahydrofuro[2,3-h]chromen-4-one	[M+H]+		0.1	FALSE	null	273.052	C13H14O4	Chromones	BCRRDBKZXSRMHL-SSDOTTSWSA-N	O=C1C2=C(OC)C=C3OCCC3=C2OC(C)C1	530	TRUE	TRUE	FALSE		FALSE	FALSE	null	null	99.8	null	null	null	null	33.65	KO2_2	273.05115:1024 274.0545:324 275.05786:0		395	531	962	1035	552	901	1024	769	572	849
724	13.929	273.166	w/o MS2:1,3-bis(4,4-dimethyl-4,5-dihydrooxazol-2-yl)benzene	[M+H]+		0.2	FALSE	null	273.16	C16H20N2O2	Benzene and substituted derivatives	MUBZACKCHQIRSY-UHFFFAOYSA-N	CC(CO1)(C)N=C1C2=CC=CC(C3=NC(C)(C)CO3)=C2	530	TRUE	TRUE	FALSE		FALSE	FALSE	null	null	96.1	null	null	null	null	75.48	KO1_2	273.16562:3373 274.16897:1070 275.17233:214		531	458	303	586	585	3373	2026	688	575	459
725	13.295	273.166	w/o MS2:1,3-bis(4,4-dimethyl-4,5-dihydrooxazol-2-yl)benzene	[M+H]+	ion correlated with 1215; similar chromatogram in higher mz_1224	0.4	FALSE	null	273.16	C16H20N2O2	Benzene and substituted derivatives	MUBZACKCHQIRSY-UHFFFAOYSA-N	CC(CO1)(C)N=C1C2=CC=CC(C3=NC(C)(C)CO3)=C2	530	TRUE	TRUE	FALSE		FALSE	FALSE	null	null	95.5	null	null	null	null	97.95	WT_3	273.16605:4687 274.1694:1112 275.17276:506		239	234	152	172	168	385	4288	4687	4328	2645
726	1.562	273.957	Unknown	[M+H]+		0.5	FALSE	null	null	null	null	null	null	999	FALSE	FALSE	FALSE		FALSE	FALSE	null	null	null	null	null	null	null	92.49	WT_3	273.9574:3798 274.96075:0 275.96411:0		3177	2709	2859	2732	4346	3526	2070	3798	3558	2391
727	12.153	274.029	w/o MS2:Chlormezanone (Trancopal)	[M+H]+	ion correlated with 509; ion correlated with 534; ion correlated with 1550; ion correlated with 2145; ion correlated with 1410; ion correlated with 1419; ion correlated with 1604; ion correlated with 1249; ion correlated with 1672; ion correlated with 1753; ion correlated with 2206; ion correlated with 2959	0.1	FALSE	null	274.03	C11H12ClNO3S	Chlorobenzenes	WEQAYVWKMWHEJO-UHFFFAOYSA-N	C1=C(C=CC(=C1)C2S(CCC(N2C)=O)(=O)=O)Cl	530	TRUE	TRUE	FALSE		FALSE	FALSE	null	null	100	null	null	null	null	36.45	WT_3	274.02948:1404 275.03283:247 276.03619:114		11	23	18	23	26	38	44	1404	29	8
728	12.922	274.198	Unknown	[M+H]+		0.4	FALSE	null	null	null	null	null	null	999	FALSE	FALSE	FALSE		FALSE	FALSE	null	null	null	null	null	null	null	69.15	KO2_3	274.19778:3203 275.20113:538 276.20449:90		12	9	8	8	12	14	2713	1631	2983	3203
729	13.938	274.2	Unknown	[M+H]+		0.2	FALSE	null	null	null	null	null	null	999	FALSE	FALSE	FALSE		FALSE	FALSE	null	null	null	null	null	null	null	87.22	KO1_2	274.19992:3677 275.20327:640 276.20663:213		1267	35	77	48	99	3677	114	120	230	2862
730	13.732	274.268	w/o MS2:ISOPALMITIC ACID	[M+H]+	ion correlated with 720; ion correlated with 2910	0.4	FALSE	null	274.274	C16H32O2	Long-chain fatty acids	ZONJATNKKGGVSU-UHFFFAOYSA-N	O=C(O)CCCCCCCCCCCCC(C)C	530	TRUE	TRUE	FALSE		FALSE	FALSE	null	null	95.5	null	null	null	null	253.29	KO2_3	274.26801:19561 275.27136:3228 276.27472:434		13	6	5	6	16	25	5682	4934	9186	19561
731	14.461	274.27	w/o MS2:ISOPALMITIC ACID	[M+H]+		0.1	FALSE	null	274.274	C16H32O2	Long-chain fatty acids	ZONJATNKKGGVSU-UHFFFAOYSA-N	O=C(O)CCCCCCCCCCCCC(C)C	530	TRUE	TRUE	FALSE		FALSE	FALSE	null	null	98	null	null	null	null	241.45	KO1_2	274.26999:7382 275.27334:1367 276.2767:0		1911	2662	35	3950	1820	7382	203	106	315	86
732	14.566	274.611	Unknown	[M+H]+		0.1	FALSE	null	null	null	null	null	null	999	FALSE	FALSE	FALSE		FALSE	FALSE	null	null	null	null	null	null	null	191.61	KO2_3	274.61145:1602 275.6148:342 276.61816:0		346	181	162	52	86	101	86	60	299	1602
733	1.48	274.79	Unknown	[M+H]+		0.2	FALSE	null	null	null	null	null	null	999	FALSE	FALSE	FALSE		FALSE	FALSE	null	null	null	null	null	null	null	100.27	KO2_2	274.78967:1396 275.79302:0 276.79638:368		772	923	687	1076	807	1109	1396	761	798	1018
734	13.888	275.26	Unknown	[M+H-H2O]+	ion correlated with 3075; adduct linked to 927_[M+NH4]+; found in higher mz's MsMs_927; adduct linked to 826_[M+H]+	0.1	FALSE	null	null	null	null	null	null	999	FALSE	FALSE	FALSE		FALSE	FALSE	null	null	null	null	null	null	null	124.71	KO1_3	275.26038:2464 276.26373:656 277.26709:1312		33	39	39	42	54	117	903	1404	2464	263
735	1.811	275.562	Unknown	[M+H]+	ion correlated with 854	0.3	FALSE	null	null	null	null	null	null	999	FALSE	FALSE	FALSE		FALSE	FALSE	null	null	null	null	null	null	null	155.77	KO1_3	275.56207:5646 276.56542:1144 277.56878:0		1022	2844	4160	3190	1729	3763	1991	1181	5646	2891
736	3.089	275.562	Unknown	[M+2H]2+		0.4	FALSE	null	null	null	null	null	null	999	FALSE	FALSE	FALSE		FALSE	FALSE	null	null	null	null	null	null	null	179.96	KO1_3	275.56247:7468 276.56582:996 277.56918:0		445	1930	2384	3721	2061	3353	1987	1064	7468	2978
737	13.594	275.616	Unknown	[M+H]+	ion correlated with 1724; ion correlated with 1916; ion correlated with 3155	0.1	FALSE	null	null	null	null	null	null	999	FALSE	FALSE	FALSE		FALSE	FALSE	null	null	null	null	null	null	null	56.98	KO1_3	275.61597:1288 276.61932:0 277.62268:342		13	15	5	15	15	47	104	24	1288	12
738	14.134	275.621	Unknown	[M+H]+	ion correlated with 931; ion correlated with 2564; ion correlated with 2513	0.1	FALSE	null	null	null	null	null	null	999	FALSE	FALSE	FALSE		FALSE	FALSE	null	null	null	null	null	null	null	239.24	KO2_2	275.621:1651 276.62435:342 277.62771:684		124	16	33	25	62	235	1651	748	86	86
739	14.94	275.625	Unknown	[M+H]+		0.1	FALSE	null	null	null	null	null	null	999	FALSE	FALSE	FALSE		FALSE	FALSE	null	null	null	null	null	null	null	95.37	KO2_2	275.62537:1602 276.62872:684 277.63208:0		36	242	190	79	76	52	1602	86	143	536
740	13.115	276.123	w/o MS2:2-(7-methoxy-2-oxochromen-8-yl)-3-methylbut-2-enal	[M+H]+	ion correlated with 2491	0.2	FALSE	3.093	276.123	C15H14O4	Coumarins and derivatives	PBAZKMWQUBDDLZ-UHFFFAOYSA-N	O=CC(C1=C(OC)C=CC=2C=CC(=O)OC21)=C(C)C	530	TRUE	TRUE	FALSE		FALSE	FALSE	null	null	100	99.5	null	null	null	147.74	KO2_2	276.12283:3187 277.12618:710 278.12954:310		14	21	12	23	14	21	3187	2302	59	132
741	12.502	276.123	w/o MS2:Dubinidine	[M+H]+	ion correlated with 2294; ion correlated with 2364	0.2	FALSE	null	276.123	C15H17NO4	Dihydrofuranoquinolines	NETGEQWGGLFVRL-UHFFFAOYSA-N	COc1c2c(nc3ccccc13)OC(C(C)(O)CO)C2	530	TRUE	TRUE	FALSE		FALSE	FALSE	null	null	100	null	null	null	null	124.29	KO1_3	276.12314:4586 277.12649:850 278.12985:730		14	14	18	14	8	15	45	112	4586	3436
742	13.784	276.125	w/o MS2:NCGC00385172-01!7-methoxy-8-(3-prop-1-en-2-yloxiran-2-yl)chromen-2-one [IIN-based on: CCMSLIB00000848780]	[M+H]+	ion correlated with 276; ion correlated with 1321; ion correlated with 2284; ion correlated with 2313; ion correlated with 2410; ion correlated with 315; ion correlated with 2505; similar chromatogram in higher mz_2365; similar chromatogram in higher mz_1219; similar chromatogram in higher mz_2347	0.1	FALSE	null	276.125	C15H14O4	Coumarins and derivatives	YTDNHMHONBWCBV-UHFFFAOYSA-N	COC1=CC=C2C=CC(=O)OC2=C1C3OC3C(C)=C	530	TRUE	TRUE	FALSE		FALSE	FALSE	null	null	100	null	null	null	null	236.77	KO1_2	276.12463:3577 277.12798:1238 278.13134:540		105	139	80	175	113	3577	53	86	107	86
743	12.794	277.064	w/o MS2:(4S,5Z,6S)-4-(2-methoxy-2-oxoethyl)-5-[2-[(E)-3-phenylprop-2-enoyl]oxyethylidene]-6-[(2S,3R,4S,5S,6R)-3,4,5-trihydroxy-6-(hydroxymethyl)oxan-2-yl]oxy-4H-pyran-3-carboxylic acid	[M+H]+		0.2	FALSE	null	277.063	C16H14O2	Retrochalcones	KJHHAPASNNVTSN-KPKJPENVSA-N	O=C(C=CC=1C=CC=CC1)C2=CC=C(OC)C=C2	530	TRUE	TRUE	FALSE		FALSE	FALSE	null	null	99.7	null	null	null	null	219.08	WT_3	277.06415:7786 278.0675:1140 279.07086:1110		22	17	21	20	22	25	52	7786	5141	106
744	1.72	277.097	w/o MS2:Dihydromethysticin	[M+H]+		0.5	FALSE	5.58	277.1	C15H16O5	Kavalactones	RSIWXFIBHXYNFM-LLVKDONJSA-N	O=C1OC(CC(OC)=C1)CCC2=CC=C3OCOC3=C2	530	TRUE	TRUE	FALSE		FALSE	FALSE	null	null	98.8	99.9	null	null	null	92.85	KO1_3	277.09692:4779 278.10027:766 279.10363:766		1997	3248	3118	1944	2578	2648	2302	1783	4779	2144
745	13.718	277.245	w/o MS2:2-heptadecanone	[M+H]+		0.1	FALSE	9.33	277.25	C17H34O	Ketones	TVTCXPXLRKTHAU-UHFFFAOYSA-N	O=C(C)CCCCCCCCCCCCCCC	530	TRUE	TRUE	FALSE		FALSE	FALSE	null	null	97.1	99.9	null	null	null	50.59	KO1_3	277.24512:1579 278.24847:762 279.25183:508		10	2	6	14	19	65	468	302	1579	363
746	14.583	278.245	Unknown	[M+H]+		0.1	FALSE	null	null	null	null	null	null	999	FALSE	FALSE	FALSE		FALSE	FALSE	null	null	null	null	null	null	null	138.46	KO1_3	278.24463:1629 279.24798:1367 280.25134:342		608	354	611	443	674	342	363	528	1629	192
747	11.137	279.126	w/o MS2:NCGC00385887-01_C15H18O5_(3S,3aR,4S,9aS,9bR)-4-Hydroxy-9-(hydroxymethyl)-3,6-dimethyl-3,3a,4,5,9a,9b-hexahydroazuleno[4,5-b]furan-2,7-dione	[M+H]+	ion correlated with 877	0.1	FALSE	null	279.123	C15H18O5	Gamma butyrolactones	ZHZZKRDEPZMPLJ-ZJWJCFAPSA-N	C[C@@H]1[C@@H]2[C@@H](O)C\C(=C3/[C@@H]([C@H]2OC1=O)\C(=C/C3=O)CO)C	530	TRUE	TRUE	FALSE		FALSE	FALSE	null	null	99.1	null	null	null	null	16.23	KO2_3	279.12564:1530 280.12899:403 281.13235:268		63	51	59	40	53	49	54	39	120	1530
748	13.341	279.128	w/o MS2:NCGC00385887-01_C15H18O5_(3S,3aR,4S,9aS,9bR)-4-Hydroxy-9-(hydroxymethyl)-3,6-dimethyl-3,3a,4,5,9a,9b-hexahydroazuleno[4,5-b]furan-2,7-dione	[M+H]+		0.1	FALSE	null	279.123	C15H18O5	Gamma butyrolactones	ZHZZKRDEPZMPLJ-ZJWJCFAPSA-N	C[C@@H]1[C@@H]2[C@@H](O)C\C(=C3/[C@@H]([C@H]2OC1=O)\C(=C/C3=O)CO)C	530	TRUE	TRUE	FALSE		FALSE	FALSE	null	null	97	null	null	null	null	11.14	KO1_2	279.12793:1559 280.13128:268 281.13464:578		91	92	58	80	65	1559	1590	500	499	292
749	12.651	279.129	w/o MS2:Oxadixyl	[M+H]+		0.1	FALSE	6.4	279.134	C14H18N2O4	Anilides	UWVQIROCRJWDKL-UHFFFAOYSA-N	O=C2OCCN2N(C(=O)COC)c1c(cccc1C)C	530	TRUE	TRUE	FALSE		FALSE	FALSE	null	null	96.5	99.8	null	null	null	27.86	KO2_2	279.12854:1494 280.13189:521 281.13525:413		53	57	60	50	59	47	1494	211	314	1075
750	14.083	279.151	Di-n-butyl phthalate	[M+H]+	ion correlated with 2818; ion correlated with 1121	0.4	TRUE	14.2	279.159	C16H22O4	Benzoic acid esters	DOIRQSBPFJWKBE-UHFFFAOYSA-N	CCCCOC(=O)C1=CC=CC=C1C(=O)OCCCC	430	TRUE	TRUE	TRUE		FALSE	FALSE	null	null	88.3	100	82.8	84.7	100	526.33	KO2_3	279.15112:85542 280.15447:18792 281.15783:2393	57.07161:167 65.03924:104 71.08015:64 71.08372:150 93.03292:84 119.08024:42 121.01804:63 121.02579:339 147.09454:21 149.02158:16450 149.30774:56 167.03308:104 201.04062:167 201.05862:63 279.08426:104	1149	457	1258	1607	2847	639	12559	11894	35433	85542
751	14.642	279.156	Di-n-butyl phthalate	[M+H]+	adduct linked to 664_[M+H-H2O]+	0.5	TRUE	14.2	279.159	C16H22O4	Benzoic acid esters	DOIRQSBPFJWKBE-UHFFFAOYSA-N	CCCCOC(=O)C1=CC=CC=C1C(=O)OCCCC	430	TRUE	TRUE	TRUE		FALSE	FALSE	null	null	89.8	100	79.8	85.8	100	418.87	KO1_3	279.15631:54750 280.15966:12644 281.16302:1368	57.07164:188 65.04041:63 71.08138:84 71.08495:209 83.09076:21 93.03571:84 121.02588:376 147.11177:56 149.02168:10118 165.07608:21 167.02773:146 201.04077:167 233.21953:21 279.0892:146	1338	597	626	1458	11126	16343	22046	19703	54750	60721
752	13.704	279.158	w/o MS2:NCGC00381116-01!(E)-4-hydroxy-4-[4-hydroxy-2-[(E)-6-oxohept-1-enyl]cyclopentyl]but-2-enoic acid	[M+H]+	ion correlated with 663; ion correlated with 1613; adduct linked to 663_[M+H-H2O]+	0.3	FALSE	null	279.158	C16H24O5	Hydroxy fatty acids	XOBLMJHTXIQOHS-GFGVWQOPSA-N	CC(=O)CCC\C=C\C1CC(O)CC1C(O)\C=C\C(O)=O	530	TRUE	TRUE	FALSE		FALSE	FALSE	null	null	100	null	null	null	null	205.7	KO2_3	279.15826:34488 280.16161:5808 281.16497:3076		192	206	302	337	223	1450	10104	1058	20359	34488
753	13.093	279.166	w/o MS2:Bakuchiol	[M+NH4]+	adduct linked to 666_[M+H]+	0.1	FALSE	8.26	279.17	C18H24O	Aromatic monoterpenoids	LFYJSSARVMHQJB-QIXNEVBVSA-N	OC1=CC=C(C=C1)C=CC(C=C)(C)CCC=C(C)C	530	TRUE	TRUE	FALSE		FALSE	FALSE	null	null	98.1	99.9	null	null	null	33.17	KO2_2	279.16614:1963 280.16949:718 281.17285:152		101	114	109	109	119	117	1963	369	439	2100
754	1.518	280.089	w/o MS2:9-Methoxy-2,2-dimethyl-2,6-dihydro-pyrano[3,2-c]quinolin-5-one	[M+H]+		1	TRUE	null	280.094	C15H15NO3	Pyranoquinolines	IXRKDGGGFFCRIR-UHFFFAOYSA-N	OC1=NC=2C=CC(OC)=CC2C=3OC(C=CC13)(C)C	530	TRUE	TRUE	FALSE		FALSE	FALSE	null	null	96.8	null	null	null	null	911.39	KO1_3	280.08926:76794 281.09261:10695 282.09597:1776	60.07897:63 86.09483:364 98.00864:43 104.10658:2564 135.04704:21 146.97678:63 176.98642:146 206.05127:54 221.01517:4453 280.0856:210	21734	45457	47820	27336	24709	60008	36344	30180	76794	55635
755	14.747	280.259	Unknown	[M+H-H2O]+	ion correlated with 850; adduct linked to 850_[M+H]+; found in higher mz's MsMs_850	0.7	TRUE	null	null	null	null	null	null	999	FALSE	FALSE	FALSE		FALSE	FALSE	null	null	null	null	null	null	null	671.5	QC	280.25931:16698 281.26266:4802 282.26602:1616	55.05342:63 56.05391:63 58.04212:21 67.05849:84 77.03865:42 79.05372:84 86.05971:42 95.09085:42 121.09617:42 202.05119:42 250.25615:63 262.24423:42 280.26053:274	16698	34037	24930	25524	18549	30448	686	1636	86	97
756	13.775	280.261	Unknown	[M+H-H2O]+	ion correlated with 849; adduct linked to 849_[M+H]+; found in higher mz's MsMs_849; similar chromatogram in higher mz_1204; similar chromatogram in higher mz_1221	0.4	TRUE	null	null	null	null	null	null	999	FALSE	FALSE	FALSE		FALSE	FALSE	null	null	null	null	null	null	null	1198.44	KO2_2	280.25912:33731 281.26247:6321 282.26583:3311	55.05746:146 67.05371:63 69.06585:42 69.06819:84 79.05481:63 81.07303:84 82.06354:84 83.08708:146 91.05743:63 95.08655:146 109.09772:42 112.06924:42 119.07901:63 135.11107:42 145.0937:21 149.02538:42 250.24483:84 262.24866:104 263.23016:42 280.26038:547	27	62	11	9	27	58	33731	30071	33691	59486
757	13.321	280.649	Unknown	[M+H]+	ion correlated with 2185; ion correlated with 1598	0.1	FALSE	null	null	null	null	null	null	999	FALSE	FALSE	FALSE		FALSE	FALSE	null	null	null	null	null	null	null	177.22	KO2_3	280.64914:2155 281.65249:0 282.65585:0		3	6	7	4	4	28	246	11	158	2155
758	13.854	280.652	Unknown	[M+H]+	ion correlated with 3079; ion correlated with 2618; ion correlated with 2382; ion correlated with 1530	0.1	FALSE	null	null	null	null	null	null	999	FALSE	FALSE	FALSE		FALSE	FALSE	null	null	null	null	null	null	null	103.85	KO1_3	280.65164:1431 281.65499:0 282.65835:0		22	17	9	18	30	152	128	215	1431	128
759	14.402	280.656	Unknown	[M+H]+	similar chromatogram in higher mz_2041; similar chromatogram in higher mz_793	0.1	FALSE	null	null	null	null	null	null	999	FALSE	FALSE	FALSE		FALSE	FALSE	null	null	null	null	null	null	null	322.33	WT_3	280.65616:2371 281.65951:342 282.66287:0		1142	86	91	101	103	186	823	2371	16	86
760	1.44	280.843	Unknown	[M+H]+	ion correlated with 795; found in higher mz's MsMs_1764	0.5	FALSE	null	null	null	null	null	null	999	FALSE	FALSE	FALSE		FALSE	FALSE	null	null	null	null	null	null	null	158.39	KO2_3	280.8429:3677 281.84625:0 282.84961:4081		1638	2714	2341	3133	3170	3554	3171	3015	3089	3677
761	13.468	281.11	w/o MS2:Asp-Phe	[M+H]+	ion correlated with 1170; ion correlated with 1401; ion correlated with 1498; ion correlated with 1852; ion correlated with 81; ion correlated with 1979; ion correlated with 562; ion correlated with 1520; ion correlated with 1767; ion correlated with 3039; ion correlated with 174; ion correlated with 1211; ion correlated with 27; ion correlated with 132; ion correlated with 182; ion correlated wi…	0.1	FALSE	7.773	281.112	C13H16N2O5	Dipeptides	YZQCXOFQZKCETR-UWVGGRQHSA-N	O=C(O)CC(N)C(O)=NC(C(=O)O)CC=1C=CC=CC1	530	TRUE	TRUE	FALSE		FALSE	FALSE	null	null	99.3	99.8	null	null	null	89.09	KO1_2	281.11002:2088 282.11337:618 283.11673:56		85	47	70	71	54	2088	415	177	334	117
762	12.813	281.11	w/o MS2:Asp-Phe	[M+H-H2O]+	ion correlated with 1981; ion correlated with 1521; ion correlated with 24; ion correlated with 85; ion correlated with 123; ion correlated with 561; ion correlated with 957; ion correlated with 1768; ion correlated with 3037; ion correlated with 133; ion correlated with 175; ion correlated with 193; ion correlated with 265; ion correlated with 491; ion correlated with 2402; ion correlated with 6…	0.1	FALSE	7.773	281.112	C13H16N2O5	Dipeptides	YZQCXOFQZKCETR-UWVGGRQHSA-N	O=C(O)CC(N)C(O)=NC(C(=O)O)CC=1C=CC=CC1	530	TRUE	TRUE	FALSE		FALSE	FALSE	null	null	99.4	99.9	null	null	null	42.46	KO2_2	281.11017:1419 282.11352:171 283.11688:114		62	67	54	51	52	60	1419	230	343	357
763	13.922	281.132	w/o MS2:1-isopropyl-1,2,3,4,-tetrahydro-beta-carboline-3-carboxylic acid	[M+H]+	ion correlated with 826; ion correlated with 2382	0.1	FALSE	4.8	281.13	C15H18N2O2	Harmala alkaloids	PQJWDNCGZBQHRJ-OLZOCXBDSA-N	O=C(O)C1NC(C=2NC=3C=CC=CC3C2C1)C(C)C	530	TRUE	TRUE	FALSE		FALSE	FALSE	null	null	99.4	99.6	null	null	null	208.9	KO1_3	281.1322:5135 282.13555:1690 283.13891:338		271	215	406	519	225	804	264	171	5135	424
764	13.876	281.24	w/o MS2:Linoleic acid	[M+H-H2O]+	adduct linked to 856_[M+H]+	0.2	TRUE	19.4	281.248	C18H32O2	Lineolic acids and derivatives	OYHQOLUKZRVURQ-HZJYTTRNSA-N	CCCCC/C=C\C/C=C\CCCCCCCC(=O)O	530	TRUE	TRUE	FALSE		FALSE	FALSE	null	null	72.7	99.9	null	null	null	1139.75	WT_3	281.23996:37179 282.24331:17911 283.24667:11275	55.0551:146 57.07153:125 67.05459:125 69.07143:198 69.19114:22 73.04752:42 77.0382:21 79.05954:43 81.06764:367 83.08678:125 85.06826:84 85.10081:215 91.05847:43 93.07099:84 95.08624:217 97.09525:84 107.0811:42 109.0974:125 111.11464:63 113.09182:84 123.07634:42 123.11393:63 127.11136:21 133.09695:104 135.10909:63 137.133:42 141.13037:42 147.11682:42 151.14157:42 161.14081:21 235.24362:42 243.6876…	330	144	20	13	61	604	29729	37179	1427	897
765	14.787	281.247	w/o MS2:Linoleic acid	[M+H]+	adduct linked to 675_[M+H-H2O]+; similar chromatogram in higher mz_995	0.3	FALSE	19.4	281.248	C18H32O2	Lineolic acids and derivatives	OYHQOLUKZRVURQ-HZJYTTRNSA-N	CCCCC/C=C\C/C=C\CCCCCCCC(=O)O	530	TRUE	TRUE	FALSE		FALSE	FALSE	null	null	100	99.9	null	null	null	775.21	KO1_2	281.24701:27944 282.25036:48364 283.25372:14483		4146	6467	1536	1813	4583	27944	24589	1116	643	16721
766	14.497	281.66	Unknown	[M+H]+		0.1	FALSE	null	null	null	null	null	null	999	FALSE	FALSE	FALSE		FALSE	FALSE	null	null	null	null	null	null	null	155.95	KO2_2	281.65988:1096 282.66323:0 283.66659:0		232	77	25	304	102	230	1096	86	163	150
767	1.751	282.112	w/o MS2:8-acetamido-2-methyl-7-oxononanoic acid	[M+NH4]+	adduct linked to 680_[M+H]+	0.2	FALSE	null	282.11	C12H21NO4	Medium-chain fatty acids	UALLEVOGEQZKSX-UHFFFAOYSA-N	O=C(O)C(C)CCCCC(=O)C(N=C(O)C)C	530	TRUE	TRUE	FALSE		FALSE	FALSE	null	null	99.4	null	null	null	null	47.13	KO1_3	282.11237:1384 283.11572:0 284.11908:720		350	376	882	801	555	652	1168	643	1384	919
768	13.917	282.276	w/o MS2:Dodemorph	[M+H-H2O]+	adduct linked to 864_[M+H]+; found in higher mz's MsMs_864; adduct linked to 865_[M+H]+; found in higher mz's MsMs_865; adduct linked to 866_[M+H]+; found in higher mz's MsMs_866; found in higher mz's MsMs_927	0.4	TRUE	8.992	282.279	C18H35NO	Morpholines	JMXKCYUTURMERF-UHFFFAOYSA-N	CC1CN(CC(C)O1)C1CCCCCCCCCCC1	530	TRUE	TRUE	FALSE		FALSE	FALSE	null	null	75.3	99.9	null	null	null	7425.43	KO2_3	282.27576:312526 283.27911:58467 284.28247:13439	53.04135:63 55.05544:1131 55.10362:60 56.05172:1664 57.03348:104 57.06973:579 58.03129:209 60.04631:327 67.05492:817 68.04681:84 69.0706:1156 70.06422:167 71.05305:107 71.08517:263 72.04281:84 74.06109:104 77.03979:167 79.05361:590 80.05069:63 81.07053:869 82.06615:491 83.04726:188 83.08714:819 85.09856:167 86.05828:230 91.04805:42 91.05344:146 93.06862:583 95.08521:799 96.07464:218 97.06779:150 …	15	55	48	74	126	542	116883	133055	219749	312526
769	14.649	282.278	w/o MS2:Dodemorph	[M+NH4]+	adduct linked to 683_[M+H]+	0.2	TRUE	8.992	282.279	C18H35NO	Morpholines	JMXKCYUTURMERF-UHFFFAOYSA-N	CC1CN(CC(C)O1)C1CCCCCCCCCCC1	530	TRUE	TRUE	FALSE		FALSE	FALSE	null	null	73.9	99.8	null	null	null	3459.54	KO1_2	282.27774:124101 283.28109:26642 284.28445:9907	55.05626:237 56.04938:400 57.07056:125 58.02891:63 60.04826:84 67.05584:260 68.05122:63 69.06918:416 70.06279:104 74.0584:42 77.03953:21 79.05334:125 81.06773:258 82.0646:104 83.0547:86 83.08557:174 85.10088:84 91.05585:63 93.06969:213 94.80022:42 95.0863:169 97.10087:63 105.07063:21 107.08113:63 109.09595:125 110.0993:63 120.08971:21 123.1108:42 134.0905:42 135.11726:84 210.21704:42 251.48718:44…	577	548	449	911	670	124101	5446	299	1603	38369
770	1.438	282.84	Unknown	[M+H]+	found in higher mz's MsMs_1764	0.5	FALSE	null	null	null	null	null	null	999	FALSE	FALSE	FALSE		FALSE	FALSE	null	null	null	null	null	null	null	115.74	KO2_3	282.84048:2453 283.84383:0 284.84719:392		1076	1711	1503	1868	1882	2166	2186	2026	2192	2453
771	14.411	284.29	w/o MS2:Guanosine	[M+H]+		0.2	FALSE	null	284.29	C10H13N5O5	Purine nucleosides	NYHBQMYGNKIUIF-UUOKFMHZSA-N	C1=NC2=C(N1C3C(C(C(O3)CO)O)O)NC(=NC2=O)N	530	TRUE	TRUE	FALSE		FALSE	FALSE	null	null	100	null	null	null	null	457.15	KO2_3	284.29025:14309 285.2936:3076 286.29696:342		282	1090	350	1293	1636	3197	4939	10891	6155	14309
772	13.848	284.291	w/o MS2:Guanosine	[M+H-H2O]+	ion correlated with 2833; ion correlated with 2259; ion correlated with 2936; adduct linked to 879_[M+H]+; found in higher mz's MsMs_879	0.2	FALSE	null	284.29	C10H13N5O5	Purine nucleosides	NYHBQMYGNKIUIF-UUOKFMHZSA-N	C1=NC2=C(N1C3C(C(C(O3)CO)O)O)NC(=NC2=O)N	530	TRUE	TRUE	FALSE		FALSE	FALSE	null	null	99.9	null	null	null	null	641.75	KO1_3	284.29102:17777 285.29437:2808 286.29773:3367		16	73	10	3	19	98	653	2085	17777	17019
773	14.78	284.323	w/o MS2:9,10-alpha-Epoxy-eremanthin	[M+H]+		0.2	FALSE	null	284.323	C15H18O3	Gamma butyrolactones	JFFHVIUZNPTGGR-WJLGXSQGSA-N	[H][C@@]1(CCC2=C)[C@@]2([H])[C@@H](OC(C3=C)=O)[C@H]3C[C@@H]4[C@]1(O4)C	530	TRUE	TRUE	FALSE		FALSE	FALSE	null	null	100	null	null	null	null	1229.99	KO2_2	284.32349:19860 285.32684:4443 286.3302:684		5613	5700	2349	743	5764	13816	19860	16359	1118	427
774	14.436	284.328	w/o MS2:9,10-alpha-Epoxy-eremanthin	[M+H]+	similar chromatogram in higher mz_852	0.5	TRUE	null	284.323	C15H18O3	Gamma butyrolactones	JFFHVIUZNPTGGR-WJLGXSQGSA-N	[H][C@@]1(CCC2=C)[C@@]2([H])[C@@H](OC(C3=C)=O)[C@H]3C[C@@H]4[C@]1(O4)C	530	TRUE	TRUE	FALSE		FALSE	FALSE	null	null	99.9	null	null	null	null	1624.16	KO1_3	284.32404:44300 285.32739:3579 286.33075:1127	55.0629:43 57.07306:284 71.08771:210 85.10001:146 157.16512:21 267.23691:21 284.32751:4801	1150	240	324	204	455	13587	23568	16569	44300	51638
775	1.39	284.886	Unknown	[M+H]+	adduct linked to 689_[M+H-H2O]+; found in higher mz's MsMs_1468; found in higher mz's MsMs_1335	0.7	TRUE	null	null	null	null	null	null	999	FALSE	FALSE	FALSE		FALSE	FALSE	null	null	null	null	null	null	null	626.42	WT_1	284.88577:13156 285.88912:0 286.89248:108	62.98189:107 90.97659:21 164.92761:9124	4997	13156	9102	9803	10737	15182	11673	11540	14680	18012
776	14.786	285.237	w/o MS2:NCGC00381375-01!(6E)-heptadeca-6,16-diene-1,2,4-triol	[M+H]+	adduct linked to 693_[M+H-H2O]+	0.1	FALSE	null	285.242	C17H32O3	Long-chain fatty alcohols	XGZOTDFONIAWEC-VAWYXSNFSA-N	OCC(O)CC(O)C\C=C\CCCCCCCCC=C	530	TRUE	TRUE	FALSE		FALSE	FALSE	null	null	96.3	null	null	null	null	52.24	KO1_3	285.23651:2455 286.23986:822 287.24322:1370		686	1231	719	658	1181	794	697	1510	2455	641
777	14.514	285.327	w/o MS2:Hexadecyltrimethylammonium	[M+H]+		0.2	FALSE	12.857	285.339	C19H42N	Tetraalkylammonium salts	RLGQACBPNDBWTB-UHFFFAOYSA-N	CCCCCCCCCCCCCCCC[N+](C)(C)C	530	TRUE	TRUE	FALSE		FALSE	FALSE	null	null	82.9	100	null	null	null	177.55	KO1_3	285.32675:7299 286.3301:188 287.33346:188		675	170	152	96	157	3483	2496	190	7299	556
778	1.53	285.992	w/o MS2:N-Desmethylcodeine	[M+H]+		0.5	FALSE	null	286	C17H19NO3	Morphinans	HKOIXWVRNLGFOR-KOFBORESSA-N	OC1C=CC2C3NCCC42C5=C(OC14)C(OC)=CC=C5C3	530	TRUE	TRUE	FALSE		FALSE	FALSE	null	null	92.6	null	null	null	null	109.35	KO2_3	285.99216:3994 286.99551:268 287.99887:1390		2481	3481	2852	2246	2814	2200	3154	2744	3172	3994
779	14.529	286.269	w/o MS2:Pentadecanoyl Ethanolamide	[M+H]+	ion correlated with 143	0.1	FALSE	null	286.27	C17H35NO2	N-acylethanolamines	UHPXXKLAACDXGS-UHFFFAOYSA-N	O=C(CCCCCCCCCCCCCC)NCCO	530	TRUE	TRUE	FALSE		FALSE	FALSE	null	null	99.8	null	null	null	null	141.39	KO1_2	286.26862:4351 287.27197:720 288.27533:0		365	219	160	155	434	4351	192	222	222	86
780	13.812	286.269	w/o MS2:Pentadecanoyl Ethanolamide	[M+H]+	ion correlated with 1136; ion correlated with 977; ion correlated with 701	0.4	FALSE	null	286.27	C17H35NO2	N-acylethanolamines	UHPXXKLAACDXGS-UHFFFAOYSA-N	O=C(CCCCCCCCCCCCCC)NCCO	530	TRUE	TRUE	FALSE		FALSE	FALSE	null	null	99.9	null	null	null	null	557.82	KO2_3	286.26932:12489 287.27267:1118 288.27603:1117		55	22	40	99	28	32	5587	6527	8890	12489
781	14.553	286.301	Unknown	[M+H]+		0.1	FALSE	null	null	null	null	null	null	999	FALSE	FALSE	FALSE		FALSE	FALSE	null	null	null	null	null	null	null	339.04	KO2_2	286.30054:2884 287.30389:684 288.30725:0		316	392	120	143	385	1357	2884	192	150	235
782	14.033	286.302	Unknown	[M+H]+	ion correlated with 2744; ion correlated with 2520; ion correlated with 2172; ion correlated with 2570; ion correlated with 2104	0.3	FALSE	null	null	null	null	null	null	999	FALSE	FALSE	FALSE		FALSE	FALSE	null	null	null	null	null	null	null	306.38	KO2_3	286.30225:6833 287.3056:3076 288.30896:342		12	6	14	22	8	125	561	1517	4821	6833
783	12.813	287.209	w/o MS2:"NCGC00160259-01!8-(4-Methoxy-2,3,6-trimethyl-phenyl)-6-methyl-octa-3,5-dien-2-one"	[M+H]+	similar chromatogram in higher mz_862	0.1	FALSE	null	287.201	C19H26O2	Sesquiterpenoids	ADLAXAQVHBFING-AVPQAVFTSA-N	COC1=C(C)C(C)=C(CC\C(C)=C\C=C\C(C)=O)C(C)=C1	530	TRUE	TRUE	FALSE		FALSE	FALSE	null	null	93.1	null	null	null	null	63.73	KO2_3	287.20853:2196 288.21188:515 289.21524:258		76	61	64	74	60	64	138	74	147	2196
784	13.413	287.211	w/o MS2:"7,8-epoxy-1,3,11-cembratrien-15-ol"	[M+H]+	ion correlated with 1199; ion correlated with 1144; ion correlated with 1803	0.1	FALSE	null	287.22	C20H32O2	Cembrane diterpenoids	OAWYUCSBLMUTFD-WGPPCQSASA-N	C[C@@]12[C@@H](O2)CC/C(C)=C/C=C(C(C)(O)C)\CC/C(C)=C/CC1	530	TRUE	TRUE	FALSE		FALSE	FALSE	null	null	90.2	null	null	null	null	181.05	KO2_2	287.21094:6137 288.21429:1748 289.21765:449		142	144	99	89	150	179	6137	314	165	731
785	14.519	287.223	w/o MS2:"7,8-epoxy-1,3,11-cembratrien-15-ol"	[M+H]+		0.1	FALSE	null	287.22	C20H32O2	Cembrane diterpenoids	OAWYUCSBLMUTFD-WGPPCQSASA-N	C[C@@]12[C@@H](O2)CC/C(C)=C/C=C(C(C)(O)C)\CC/C(C)=C/CC1	530	TRUE	TRUE	FALSE		FALSE	FALSE	null	null	99.1	null	null	null	null	63.56	KO2_2	287.22275:1907 288.2261:0 289.22946:684		1123	1074	532	789	1346	1094	1907	1215	1421	577
786	1.555	287.939	Unknown	[M+H]+	ion correlated with 485	0.5	FALSE	null	null	null	null	null	null	999	FALSE	FALSE	FALSE		FALSE	FALSE	null	null	null	null	null	null	null	89.45	KO1_3	287.93896:3776 288.94231:411 289.94567:2060		3125	3663	4192	1894	3288	3190	1499	2612	3776	1894
787	3.083	287.951	Unknown	[M+H]+		0.1	FALSE	null	null	null	null	null	null	999	FALSE	FALSE	FALSE		FALSE	FALSE	null	null	null	null	null	null	null	65.09	KO1_3	287.95071:2102 288.95406:249 289.95742:166		190	386	595	778	548	536	1042	862	2102	909
788	1.766	288.19	w/o MS2:(4-oxido-2,3,5,6,7,8-hexahydro-1H-pyrrolizin-4-ium-1-yl)methyl 2,3-dihydroxy-3-methylpentanoate	[M+H]+		0.3	FALSE	null	288.183	C14H25NO5	Pyrrolizidines	QWYNXLBAFAPSKQ-UHFFFAOYSA-N	O=C(OCC1CCN2(=O)CCCC12)C(O)C(O)(C)CC	530	TRUE	TRUE	FALSE		FALSE	FALSE	null	null	95.2	null	null	null	null	77.82	KO2_3	288.18976:1697 289.19311:0 290.19647:0		431	355	1399	1067	171	1334	1685	92	1384	1697
789	14.397	288.197	w/o MS2:2-nonylquinoline-3,4-diol:Series 3 HAQ C9	[M+H]+	ion correlated with 2045; ion correlated with 2670	0.1	FALSE	null	288.197	C16H21NO2	Hydroxyquinolones	CEIUIHOQDSVZJQ-UHFFFAOYSA-N	CCCCCCCC1=C(C(C2=CC=CC=C2N1)=O)O	530	TRUE	TRUE	FALSE		FALSE	FALSE	null	null	100	null	null	null	null	152.49	KO2_3	288.19727:3460 289.20062:1025 290.20398:0		182	174	131	144	230	363	121	256	183	3460
790	12.963	288.209	w/o MS2:Octanoyl-L-Carnitine	[M+H]+	ion correlated with 1734; similar chromatogram in higher mz_968	0.2	FALSE	3.866	288.217	C15H29NO4	Acyl carnitines	CXTATJFJDMJMIY-CYBMUJFWSA-N	CCCCCCCC(=O)O[C@H](CC(=O)[O-])C[N+](C)(C)C	530	TRUE	TRUE	FALSE		FALSE	FALSE	null	null	93.1	99.6	null	null	null	160.64	KO1_3	288.20932:3143 289.21267:591 290.21603:108		20	20	17	15	21	17	114	44	3143	2947
791	13.868	288.284	w/o MS2:Sphinganine (C17 base)	[M+H]+		0.2	TRUE	9.788	288.289	C17H37NO2	1,2-aminoalcohols	KFQUQCFJDMSIJF-DLBZAZTESA-N	CCCCCCCCCCCCCC[C@H]([C@H](CO)N)O	530	TRUE	TRUE	FALSE		FALSE	FALSE	null	null	96.4	99.9	null	null	null	689.72	KO2_3	288.28375:16815 289.2871:4043 290.29046:1617	57.06878:125 70.06908:125 71.08412:84 85.10781:43 88.07614:282 102.09034:42 106.07761:43 106.08051:233 244.25909:104 270.27985:209 288.28745:2976	19	35	5	11	18	8572	11902	2202	3950	16815
792	13.759	288.284	w/o MS2:Sphinganine (C17 base)	[M+H]+	ion correlated with 1221	0.4	FALSE	9.788	288.289	C17H37NO2	1,2-aminoalcohols	KFQUQCFJDMSIJF-DLBZAZTESA-N	CCCCCCCCCCCCCC[C@H]([C@H](CO)N)O	530	TRUE	TRUE	FALSE		FALSE	FALSE	null	null	97	99.9	null	null	null	431.56	KO2_2	288.28418:11902 289.28753:1329 290.29089:1329		2	35	5	11	18	6	11902	6331	3950	5530
793	14.414	288.634	Unknown	[M+H]+	ion correlated with 2021; ion correlated with 2193	0.1	FALSE	null	null	null	null	null	null	999	FALSE	FALSE	FALSE		FALSE	FALSE	null	null	null	null	null	null	null	210.25	WT_3	288.63367:1154 289.63702:0 290.64038:0		231	68	49	60	28	115	945	1154	30	171
794	13.307	288.681	Unknown	[M+H]+	ion correlated with 951; ion correlated with 1181; ion correlated with 460; ion correlated with 676; ion correlated with 1089; ion correlated with 809; ion correlated with 1658; ion correlated with 2250; ion correlated with 827; ion correlated with 1073; ion correlated with 1251; ion correlated with 1710; ion correlated with 3102; ion correlated with 3105	0.1	FALSE	null	null	null	null	null	null	999	FALSE	FALSE	FALSE		FALSE	FALSE	null	null	null	null	null	null	null	221.67	KO1_2	288.68103:1010 289.68438:0 290.68774:0		2	7	2	2	2	1010	22	16	107	86
795	1.393	288.857	Unknown	[M+H-H2O]+	ion correlated with 1860; ion correlated with 760; adduct linked to 896_[M+H]+; found in higher mz's MsMs_896; found in higher mz's MsMs_1595; found in higher mz's MsMs_1468; found in higher mz's MsMs_1303; found in higher mz's MsMs_1737; found in higher mz's MsMs_1252; found in higher mz's MsMs_1715	0.5	FALSE	null	null	null	null	null	null	999	FALSE	FALSE	FALSE		FALSE	FALSE	null	null	null	null	null	null	null	148	KO2_3	288.8566:3681 289.85995:0 290.86331:106		1563	2877	2506	2788	2960	3409	3234	2835	3158	3681
796	13.953	289.15	w/o MS2:PILOCARPINE NITRATE	[M+H]+		0.3	FALSE	null	289.151	C11H17N3O5	Gamma butyrolactones	FQTIRVOROACNDP-GNAZCLTHSA-O	O=C1OCC(CC2=C[NH+]=CN2C)C1CC.O=N(=O)[O-]	530	TRUE	TRUE	FALSE		FALSE	FALSE	null	null	99.9	null	null	null	null	73.64	KO2_2	289.1496:2049 290.15295:0 291.15631:0		470	774	76	169	664	431	2049	1811	1684	321
797	13.173	289.157	w/o MS2:Imazamethabenz-methyl	[M+H]+	ion correlated with 1622	0.1	FALSE	11.605	289.155	C16H20N2O3	Benzoic acid esters	FFCCBBNQPIMUJI-UHFFFAOYSA-N	COC(=O)c1ccc(C)cc1C2=NC(=O)C(C)(N2)C(C)C	530	TRUE	TRUE	FALSE		FALSE	FALSE	null	null	99.5	100	null	null	null	41.96	KO2_2	289.15674:1213 290.16009:834 291.16345:367		20	26	21	15	15	52	1213	213	415	761
798	14.146	289.18	w/o MS2:NCGC00169827-03!(2E,4E)-12-hydroxy-13-(hydroxymethyl)-3,5,7-trimethyltetradeca-2,4-dienedioic acid [IIN-based on: CCMSLIB00000847643]	[M+H]+		0.3	FALSE	null	289.18	C18H30O6	Long-chain fatty acids	QFZISQBFEIXWDM-UTLPMFLDSA-N	CC(CCCCC(O)C(CO)C(O)=O)C\\C(C)=C\\C(C)=C\\C(O)=O	530	TRUE	TRUE	FALSE		FALSE	FALSE	null	null	100	null	null	null	null	52.19	KO1_3	289.18018:2029 290.18353:0 291.18689:2050		1038	1496	534	956	1497	217	646	1880	2029	1991
799	1.552	289.926	w/o MS2:PCB 52	[M+H]+		0.3	FALSE	17.265	289.922	C12H6Cl4	Polychlorinated biphenyls	HCWZEPKLWVAEOV-UHFFFAOYSA-N	ClC1=CC(=C(Cl)C=C1)C1=C(Cl)C=CC(Cl)=C1	530	TRUE	TRUE	FALSE		FALSE	FALSE	null	null	98.1	98.8	null	null	null	55.73	KO1_3	289.92569:1419 290.92904:274 291.9324:411		1499	1515	1750	705	1648	1160	532	1361	1419	648
800	3.005	289.966	Unknown	[M+H]+		0.1	FALSE	null	null	null	null	null	null	999	FALSE	FALSE	FALSE		FALSE	FALSE	null	null	null	null	null	null	null	63.4	KO1_2	289.96619:1082 290.96954:1292 291.9729:207		173	1010	928	760	496	1082	957	924	114	480
801	3.927	289.968	Unknown	[M+H]+	ion correlated with 1486; ion correlated with 812; similar chromatogram in higher mz_1486	0.5	FALSE	null	null	null	null	null	null	999	FALSE	FALSE	FALSE		FALSE	FALSE	null	null	null	null	null	null	null	45.12	KO2_3	289.96817:2048 290.97152:2384 291.97488:362		486	1179	1292	1159	754	1406	1142	1125	1934	2048
802	2.806	290.074	w/o MS2:cordycepin	[M+H-H2O]+	adduct linked to 906_[M+H]+	0.3	FALSE	null	290.065	C10H13N5O3	Purine 3'-deoxyribonucleosides	OFEZSBMBBKLLBJ-BAJZRUMYSA-N	OCC1OC(N2C=NC=3C(=NC=NC32)N)C(O)C1	530	TRUE	TRUE	FALSE		FALSE	FALSE	null	null	90.5	null	null	null	null	64.22	KO2_3	290.07394:2924 291.07729:6138 292.08065:565		1603	1052	1579	1381	1332	1696	1363	2633	2097	2924
803	1.762	290.079	w/o MS2:DEOXYGUANOSINE	[M+H]+		0.5	FALSE	null	290.086	C10H13N5O4	Purine 2'-deoxyribonucleosides	YKBGVTZYEHREMT-KVQBGUIXSA-N	NC1=NC2=C(N=CN2[C@H]2C[C@H](O)[C@@H](CO)O2)C(=O)N1	530	TRUE	TRUE	FALSE		FALSE	FALSE	null	null	94	null	null	null	null	228.85	KO1_3	290.07895:9617 291.0823:12834 292.08566:4279		5215	8475	6853	5343	6290	5929	5614	7386	9617	6974
804	3.104	290.13	w/o MS2:Ophthalmic acid; CE0; JCMUOFQHZLPHQP-BQBZGAKWSA-N	[M+H]+		0.2	FALSE	7.845	290.135	C11H19N3O6	Oligopeptides	JCMUOFQHZLPHQP-BQBZGAKWSA-N	CC[C@@H](C(=NCC(=O)O)O)N=C(CC[C@@H](C(=O)O)N)O	530	TRUE	TRUE	FALSE		FALSE	FALSE	null	null	96.9	99.9	null	null	null	65.99	KO1_3	290.12964:1574 291.13299:480 292.13635:0		60	1862	942	795	1600	972	717	1162	1574	1042
805	13.23	290.154	w/o MS2:Antibiotic TAN 1169B	[M+H]+	ion correlated with 902	0.1	FALSE	null	290.15	C15H19N3O3	Pyrroloindoles	OXGGYEZTRLRHHP-UHFFFAOYSA-N	O=C(NC)OC1=CC=C(NC2C3(C)CCN2C(C)=O)C3=C1	530	TRUE	TRUE	FALSE		FALSE	FALSE	null	null	98.5	null	null	null	null	53.25	KO2_2	290.1535:1408 291.15685:204 292.16021:136		14	15	19	7	10	142	1408	395	679	128
806	12.641	290.158	w/o MS2:brevicarine	[M+H]+		0.2	FALSE	5.1	290.16	C17H21N3	Harmala alkaloids	OMGIBPZQATWNBX-UHFFFAOYSA-N	N=1C=C(C=2C=3C=CC=CC3NC2C1C)CCCCNC	530	TRUE	TRUE	FALSE		FALSE	FALSE	null	null	99.7	99.7	null	null	null	34.43	WT_3	290.15842:1217 291.16177:319 292.16513:64		10	8	6	12	13	17	308	1217	1174	119
807	12.616	290.182	w/o MS2:atropine	[M+H]+	ion correlated with 1175; ion correlated with 1179; ion correlated with 2071; ion correlated with 822; ion correlated with 1090; ion correlated with 1659; ion correlated with 2251; ion correlated with 875; ion correlated with 1711; ion correlated with 355; ion correlated with 1343	0.1	FALSE	4.95	290.18	C17H23NO3	Tropane alkaloids	RKUNBYITZUJHSG-FZKCQIBNSA-N	O=C(OC1CC2N(C)C(CC2)C1)C(C=3C=CC=CC3)CO	530	TRUE	TRUE	FALSE		FALSE	FALSE	null	null	99.3	99.7	null	null	null	63.22	KO2_2	290.1824:1539 291.18575:153 292.18911:153		7	9	7	6	6	12	1539	276	64	37
808	11.343	290.183	w/o MS2:atropine	[M+H]+	ion correlated with 1342; ion correlated with 354; ion correlated with 511; ion correlated with 821; ion correlated with 1657; ion correlated with 2252; ion correlated with 312; ion correlated with 375; similar chromatogram in higher mz_1657	0.2	FALSE	4.95	290.18	C17H23NO3	Tropane alkaloids	RKUNBYITZUJHSG-FZKCQIBNSA-N	O=C(OC1CC2N(C)C(CC2)C1)C(C=3C=CC=CC3)CO	530	TRUE	TRUE	FALSE		FALSE	FALSE	null	null	99.1	99.8	null	null	null	73.81	KO1_3	290.18268:1448 291.18603:35 292.18939:7		7	4	10	12	8	7	4	10	1448	1289
809	13.307	290.189	w/o MS2:(2E,4E)-N-(2-methylpropyl)dodeca-2,4-dienamide	[M+H]+	ion correlated with 951; ion correlated with 1176; ion correlated with 1181; ion correlated with 460; ion correlated with 1089; ion correlated with 1658; ion correlated with 876; ion correlated with 2250; ion correlated with 827; ion correlated with 1073; ion correlated with 1251; ion correlated with 1710; ion correlated with 1341; ion correlated with 3102; ion correlated with 3105	0.1	FALSE	null	290.188	C16H29NO	N-acyl amines	BBRMJCAPNGJKEM-AQASXUMVSA-N	OC(=NCC(C)C)C=CC=CCCCCCCC	530	TRUE	TRUE	FALSE		FALSE	FALSE	null	null	99.9	null	null	null	null	70.39	KO1_2	290.18893:1672 291.19228:28 292.19564:582		12	6	9	10	8	1672	122	117	116	192
810	13.685	290.259	w/o MS2:HYOSCYAMINE	[M+H]+		0.2	FALSE	null	290.251	C17H23NO3	Tropane alkaloids	RKUNBYITZUJHSG-VFSICIBPSA-N	O=C(OC1CC2N(C)C(CC2)C1)C(C=3C=CC=CC3)CO	530	TRUE	TRUE	FALSE		FALSE	FALSE	null	null	92.3	null	null	null	null	92.99	KO1_3	290.25946:1463 291.26281:0 292.26617:342		9	12	8	2	11	398	165	1401	1463	256
811	3.016	290.976	w/o MS2:Catechin	[M+H]+		0.2	FALSE	null	290.965	C15H14O6	Catechins	PFTAWBLQPZVEMU-DZGCQCFKSA-N	OC=1C=C(O)C2=C(OC(C3=CC=C(O)C(O)=C3)C(O)C2)C1	530	TRUE	TRUE	FALSE		FALSE	FALSE	null	null	84.7	null	null	null	null	51.12	KO1_2	290.9765:1336 291.97985:126 292.98321:146		122	1215	1132	934	642	1336	1316	1170	23	104
812	3.895	290.977	w/o MS2:Catechin	[M+H]+	ion correlated with 801	0.3	FALSE	null	290.965	C15H14O6	Catechins	PFTAWBLQPZVEMU-DZGCQCFKSA-N	OC=1C=C(O)C2=C(OC(C3=CC=C(O)C(O)=C3)C(O)C2)C1	530	TRUE	TRUE	FALSE		FALSE	FALSE	null	null	84.5	null	null	null	null	34.53	KO1_3	290.97659:2342 291.97994:314 292.9833:261		356	889	1116	1078	598	1232	968	1181	2342	2251
813	2.796	291.061	w/o MS2:6-hydroxy-2-(4-methoxyphenyl)-4H-chromen-4-one	[M+H]+		0.5	FALSE	6.73	291.06	C16H12O4	4'-O-methylated flavonoids	RMPRESDCJMOAHW-UHFFFAOYSA-N	O=C1C=C(OC2=CC=C(O)C=C12)C=3C=CC(OC)=CC3	530	TRUE	TRUE	FALSE		FALSE	FALSE	null	null	100	99.9	null	null	null	62.95	WT_3	291.06058:3950 292.06393:623 293.06729:267		2715	3441	2422	2496	2206	2874	2740	3950	3313	2342
814	1.77	291.063	w/o MS2:Methyl 3,4,5-trimethoxycinnamate	[M+H]+		0.8	FALSE	null	291.063	C13H16O5	Coumaric acids and derivatives	KLXHCGFNNUQTEY-AATRIKPKSA-N	O=C(OC)C=CC1=CC(OC)=C(OC)C(OC)=C1	530	TRUE	TRUE	FALSE		FALSE	FALSE	null	null	100	null	null	null	null	410.02	KO1_3	291.06302:15730 292.06637:4279 293.06973:1511		9823	14789	11992	10837	10175	13874	11488	11743	15730	13229
815	14.529	291.191	w/o MS2:NCGC00385282-01_C18H28O4_(3E,5R,6E,8S,9E,13S,14R)-5-Hydroxy-8-methoxy-5,9,13,14-tetramethyloxacyclotetradeca-3,6,9-trien-2-one	[M+H]+		0.2	FALSE	null	291.195	C18H28O4	Macrolides and analogues	BYWWNDLILWPPJP-REXWONOSSA-N	CO[C@H]\1/C=C/[C@@](C)(O)/C=C/C(=O)O[C@H](C)[C@@H](C)CC/C=C1C	530	TRUE	TRUE	FALSE		FALSE	FALSE	null	null	97.8	null	null	null	null	35.17	WT_3	291.1908:2201 292.19415:1026 293.19751:342		590	880	5011	3798	446	320	1965	2201	397	449
816	14.016	291.193	w/o MS2:NCGC00385282-01_C18H28O4_(3E,5R,6E,8S,9E,13S,14R)-5-Hydroxy-8-methoxy-5,9,13,14-tetramethyloxacyclotetradeca-3,6,9-trien-2-one	[M+H]+	similar chromatogram in higher mz_1959	0.3	FALSE	null	291.195	C18H28O4	Macrolides and analogues	BYWWNDLILWPPJP-REXWONOSSA-N	CO[C@H]\1/C=C/[C@@](C)(O)/C=C/C(=O)O[C@H](C)[C@@H](C)CC/C=C1C	530	TRUE	TRUE	FALSE		FALSE	FALSE	null	null	99.6	null	null	null	null	88.06	KO1_3	291.19327:3058 292.19662:1026 293.19998:0		175	221	134	110	139	2074	528	725	3058	2884
817	14.719	291.227	w/o MS2:(5S)-17-hydroxy-10,13-dimethyltetradecahydro-1H-cyclopenta[a]phenanthren-3(2H)-one	[M+H]+		0.1	FALSE	7.32	291.23	C19H30O2	Androgens and derivatives	NVKAWKQGWWIWPM-UWWKKLJASA-N	O=C1CCC2(C)C(C1)CCC3C4CCC(O)C4(C)CCC32	530	TRUE	TRUE	FALSE		FALSE	FALSE	null	null	98.8	99.7	null	null	null	178.79	WT_3	291.2269:3260 292.23025:0 293.23361:317		620	613	437	803	507	1037	1186	3260	687	481
818	13.745	291.234	w/o MS2:MLS001304190-01!	[M+H]+	ion correlated with 1164; ion correlated with 520; ion correlated with 620	0.1	FALSE	null	291.234	C19H30O2	Androgens and derivatives	QGXBDMJGAMFCBF-LUJOEAJASA-N	C[C@@]12CC[C@H]3[C@@H](CC[C@H]4C[C@@H](O)CC[C@@]43C)[C@@H]2CCC1=O	530	TRUE	TRUE	FALSE		FALSE	FALSE	null	null	100	null	null	null	null	212.16	KO2_2	291.23407:3027 292.23742:1541 293.24078:1883		30	14	15	29	32	444	3027	348	612	577
819	13.355	292.198	w/o MS2:Naproanilide	[M+H]+		0.4	FALSE	null	292.2	C19H17NO2	Naphthalenes	LVKTWOXHRYGDMM-UHFFFAOYSA-N	O=C(Nc(c3)cccc3)C(C)Oc(c1)cc(c2)c(ccc2)c1	530	TRUE	TRUE	FALSE		FALSE	FALSE	null	null	99.6	null	null	null	null	299.44	KO2_3	292.19827:6189 293.20162:1218 294.20498:0		12	9	8	7	14	568	5263	5057	4876	6189
820	14.042	292.205	w/o MS2:Terbinafine	[M+H]+	ion correlated with 2098; similar chromatogram in higher mz_2712	0.2	FALSE	1.33	292.205	C21H25N	Naphthalenes	DOMXUEMWDBAQBQ-WEVVVXLNSA-N	C(#CC(C)(C)C)C=CCN(C)CC1=CC=CC=2C=CC=CC21	530	TRUE	TRUE	FALSE		FALSE	FALSE	null	null	100	99.2	null	null	null	109.51	KO1_2	292.20529:2515 293.20864:684 294.212:342		136	101	96	127	247	2515	733	1498	641	884
821	11.344	293.184	w/o MS2:NCGC00381071-01!1,12-dihydroxy-1,6,12,17,23,28-hexazacyclotritriacontane-2,5,13,16,24,27-hexone [IIN-based on: CCMSLIB00000848996]	[M+H]+	ion correlated with 1342; ion correlated with 354; ion correlated with 511; ion correlated with 808; ion correlated with 1657; ion correlated with 2252; ion correlated with 312; ion correlated with 375	0.2	FALSE	null	293.185	C27H48N6O8	Macrolactams	ABHHIGWFFMCQOC-UHFFFAOYSA-N	ON1CCCCCNC(=O)CCC(=O)NCCCCCNC(=O)CCC(=O)N(O)CCCCCNC(=O)CCC1=O	530	TRUE	TRUE	FALSE		FALSE	FALSE	null	null	99.9	null	null	null	null	36.36	KO1_3	293.18393:1412 294.18728:199 295.19064:62		30	33	31	34	24	27	41	41	1412	1358
822	12.605	293.186	w/o MS2:NCGC00381071-01!1,12-dihydroxy-1,6,12,17,23,28-hexazacyclotritriacontane-2,5,13,16,24,27-hexone [IIN-based on: CCMSLIB00000848996]	[M+H]+	ion correlated with 1175; ion correlated with 1179; ion correlated with 2071; ion correlated with 214; ion correlated with 1659; ion correlated with 496; ion correlated with 807; ion correlated with 2251; ion correlated with 875; ion correlated with 355	0.1	FALSE	null	293.185	C27H48N6O8	Macrolactams	ABHHIGWFFMCQOC-UHFFFAOYSA-N	ON1CCCCCNC(=O)CCC(=O)NCCCCCNC(=O)CCC(=O)N(O)CCCCCNC(=O)CCC1=O	530	TRUE	TRUE	FALSE		FALSE	FALSE	null	null	99.9	null	null	null	null	62.57	KO2_2	293.18607:1814 294.18942:326 295.19278:395		50	36	31	41	23	33	1814	100	118	138
823	13.307	293.188	w/o MS2:NCGC00381071-01!1,12-dihydroxy-1,6,12,17,23,28-hexazacyclotritriacontane-2,5,13,16,24,27-hexone [IIN-based on: CCMSLIB00000848996]	[M+H]+	ion correlated with 1176; ion correlated with 876; ion correlated with 1341; similar chromatogram in higher mz_1089	0.1	FALSE	null	293.185	C27H48N6O8	Macrolactams	ABHHIGWFFMCQOC-UHFFFAOYSA-N	ON1CCCCCNC(=O)CCC(=O)NCCCCCNC(=O)CCC(=O)N(O)CCCCCNC(=O)CCC1=O	530	TRUE	TRUE	FALSE		FALSE	FALSE	null	null	99	null	null	null	null	67.7	KO1_2	293.18781:2058 294.19116:334 295.19452:582		35	43	40	40	46	2058	256	413	494	502
824	12.038	293.189	w/o MS2:NCGC00381071-01!1,12-dihydroxy-1,6,12,17,23,28-hexazacyclotritriacontane-2,5,13,16,24,27-hexone [IIN-based on: CCMSLIB00000848996]	[M+H]+	ion correlated with 1174; ion correlated with 2073	0.1	FALSE	null	293.185	C27H48N6O8	Macrolactams	ABHHIGWFFMCQOC-UHFFFAOYSA-N	ON1CCCCCNC(=O)CCC(=O)NCCCCCNC(=O)CCC(=O)N(O)CCCCCNC(=O)CCC1=O	530	TRUE	TRUE	FALSE		FALSE	FALSE	null	null	98.5	null	null	null	null	60.62	WT_3	293.18851:1336 294.19186:40 295.19522:88		37	22	36	14	36	31	29	1336	190	84
825	14.774	293.277	w/o MS2:NCGC00385110-01_C20H38O2_(2R)-1-(5-Hydroxy-3-methylpentyl)-2,5,5,8a-tetramethyldecahydro-2-naphthalenol	[M+H]+	adduct linked to 928_[M+NH4]+; found in higher mz's MsMs_928	0.2	FALSE	null	293.283	C20H38O2	Diterpenoids	MCHQEVJMCLOQAZ-AKMRJOLWSA-N	CC(CCO)CCC1[C@](C)(O)CCC2C(C)(C)CCCC12C	530	TRUE	TRUE	FALSE		FALSE	FALSE	null	null	96	null	null	null	null	171.1	KO2_3	293.27728:3299 294.28063:546 295.28399:2002		226	1329	129	170	291	326	379	3051	86	3299
826	13.888	293.281	w/o MS2:NCGC00385110-01_C20H38O2_(2R)-1-(5-Hydroxy-3-methylpentyl)-2,5,5,8a-tetramethyldecahydro-2-naphthalenol	[M+H]+	ion correlated with 2837; ion correlated with 3079; ion correlated with 1034; ion correlated with 1671; ion correlated with 763; found in higher mz's MsMs_927; adduct linked to 734_[M+H-H2O]+	0.1	FALSE	null	293.283	C20H38O2	Diterpenoids	MCHQEVJMCLOQAZ-AKMRJOLWSA-N	CC(CCO)CCC1[C@](C)(O)CCC2C(C)(C)CCCC12C	530	TRUE	TRUE	FALSE		FALSE	FALSE	null	null	99.3	null	null	null	null	219.91	KO1_3	293.28055:8475 294.2839:2296 295.28726:11480		17	23	49	26	15	150	264	664	8475	492
827	13.341	294.851	Unknown	[M+H]+	ion correlated with 460; ion correlated with 676; ion correlated with 1089; ion correlated with 794; ion correlated with 809; ion correlated with 1658; ion correlated with 2250; ion correlated with 1073; ion correlated with 1251; ion correlated with 1710; ion correlated with 3102; ion correlated with 3105; ion correlated with 860; ion correlated with 1421; ion correlated with 1577; ion correlated…	0.1	FALSE	null	null	null	null	null	null	999	FALSE	FALSE	FALSE		FALSE	FALSE	null	null	null	null	null	null	null	69.85	KO1_2	294.85089:1235 295.85424:145 296.8576:0		56	81	102	94	84	1235	32	32	82	0
828	11.631	294.859	Unknown	[M+H]+	ion correlated with 452; ion correlated with 1344; ion correlated with 1678; ion correlated with 3103	0.1	FALSE	null	null	null	null	null	null	999	FALSE	FALSE	FALSE		FALSE	FALSE	null	null	null	null	null	null	null	59.08	KO1_3	294.85861:1069 295.86196:0 296.86532:0		38	32	19	19	20	27	56	49	1069	29
829	13.434	295.019	w/o MS2:3-(5-phenylthiophen-2-yl)prop-2-ynyl Acetate	[M+H-H2O]+	found in higher mz's MsMs_1028; adduct linked to 942_[M+H]+; found in higher mz's MsMs_942	0.2	FALSE	null	295.019	C15H12O2S	2,5-disubstituted thiophenes	QWLHSFULTXXQLE-UHFFFAOYSA-N	O=C(OCC#CC=1SC(=CC1)C=2C=CC=CC2)C	530	TRUE	TRUE	FALSE		FALSE	FALSE	null	null	100	null	null	null	null	121.66	KO2_2	295.01852:6234 296.02187:910 297.02523:323		132	120	60	64	104	4842	6234	2388	659	684
830	13.807	295.021	w/o MS2:Fenthion-sulfoxide	[M+H-H2O]+	adduct linked to 941_[M+H]+; found in higher mz's MsMs_941	0.1	FALSE	7.2	295.022	C10H15O4PS2	Phenyl thiophosphates	DLAPIMGBBDILHJ-UHFFFAOYSA-N	Cc1cc(ccc1S(=O)C)OP(=S)(OC)OC	530	TRUE	TRUE	FALSE		FALSE	FALSE	null	null	99.7	99.8	null	null	null	119.87	KO1_2	295.02075:6346 296.0241:1224 297.02746:147		4557	4403	304	3770	5192	6346	1052	239	392	86
831	12.01	295.021	w/o MS2:Fenthion-sulfoxide	[M+H]+	found in higher mz's MsMs_1460	0.3	TRUE	7.2	295.022	C10H15O4PS2	Phenyl thiophosphates	DLAPIMGBBDILHJ-UHFFFAOYSA-N	Cc1cc(ccc1S(=O)C)OP(=S)(OC)OC	530	TRUE	TRUE	FALSE		FALSE	FALSE	null	null	99.8	99.9	null	null	null	93.13	WT_3	295.02087:5857 296.02422:974 297.02758:329	59.05069:21 136.0676:42 139.05406:125 167.04071:63 188.20007:42 191.8307:21 195.04236:344 213.16864:21 217.02318:43 223.03413:453 253.07951:21 267.01764:125 267.03378:301 267.42142:21 278.09286:43 295.01981:675	67	68	111	54	69	74	64	5857	5830	4306
832	12.833	295.023	w/o MS2:Fenthion-sulfoxide	[M+H-H2O]+	ion correlated with 1318; adduct linked to 943_[M+H]+; found in higher mz's MsMs_943; similar chromatogram in higher mz_1145; adduct linked to 940_[M+H]+; found in higher mz's MsMs_940	0.3	FALSE	7.2	295.022	C10H15O4PS2	Phenyl thiophosphates	DLAPIMGBBDILHJ-UHFFFAOYSA-N	Cc1cc(ccc1S(=O)C)OP(=S)(OC)OC	530	TRUE	TRUE	FALSE		FALSE	FALSE	null	null	99.9	99.9	null	null	null	98.22	KO2_3	295.02301:6560 296.02636:798 297.02972:218		68	75	38	58	83	56	5523	6545	6328	6560
833	13.632	295.255	w/o MS2:eburnamonine	[M+H]+	ion correlated with 2920	0.2	TRUE	null	295.255	C19H22N2O	Eburnan-type alkaloids	WYJAPUKIYAZSEM-MOPGFXCFSA-N	O=C1N2C=3C=CC=CC3C4=C2C5N(CC4)CCCC5(C1)CC	530	TRUE	TRUE	FALSE		FALSE	FALSE	null	null	100	null	null	null	null	540.53	KO2_3	295.25549:18592 296.25884:3904 297.2622:1220	55.05545:104 57.07294:125 59.05838:21 67.05264:146 69.07296:146 71.08876:42 79.05363:42 81.07055:229 83.08843:104 93.06727:104 95.08522:146 97.097:125 99.07645:42 107.08145:42 109.10217:104 111.11649:83 113.09367:104 119.0821:63 121.10222:63 123.11584:83 131.57422:21 135.11926:21 145.10558:21 147.11543:42 151.14536:63 161.12857:104 175.14528:83 195.04034:63 245.23483:21 277.2507:21	14	13	2	4	6	38	2823	648	15575	18592
834	14.561	295.256	w/o MS2:eburnamonine	[M+H]+		0.4	FALSE	null	295.255	C19H22N2O	Eburnan-type alkaloids	WYJAPUKIYAZSEM-MOPGFXCFSA-N	O=C1N2C=3C=CC=CC3C4=C2C5N(CC4)CCCC5(C1)CC	530	TRUE	TRUE	FALSE		FALSE	FALSE	null	null	99.9	null	null	null	null	351.02	WT_3	295.25632:15290 296.25967:3759 297.26303:15035		814	939	867	1193	678	10122	13057	15290	2778	2766
835	1.503	296.065	w/o MS2:9-Methoxy-2,2-dimethyl-2,6-dihydro-pyrano[3,2-c]quinolin-5-one	[M+H]+		1	TRUE	null	296.066	C15H15NO3	Pyranoquinolines	IXRKDGGGFFCRIR-UHFFFAOYSA-N	OC1=NC=2C=CC(OC)=CC2C=3OC(C=CC13)(C)C	530	TRUE	TRUE	FALSE		FALSE	FALSE	null	null	99.6	null	null	null	null	574.47	KO1_3	296.06473:29453 297.06808:2672 298.07144:1565	56.05264:42 80.95228:43 86.09879:195 102.05589:45 104.1066:934 221.0278:21 236.99007:188 296.0708:84	11301	21255	25581	10880	12315	22637	12368	10594	29453	23177
836	12.66	296.178	w/o MS2:(1r,5R,7S)-2-(1H-indol-4-yl)-5,7-dimethyl-1,3-diazaadamantan-6-one	[M+H]+		0.3	FALSE	5.03	296.18	C18H21N3O	Indoles	DMDBJWPXOHROAS-ZNXRZULTSA-N	O=C1C2(C)CN3CC1(C)CN(C2)C3C=4C=CC=C5NC=CC54	530	TRUE	TRUE	FALSE		FALSE	FALSE	null	null	99.7	99.7	null	null	null	38.66	KO2_3	296.1785:1653 297.18185:216 298.18521:108		34	37	47	36	18	35	67	1168	1591	1653
837	13.287	296.181	w/o MS2:(1r,5R,7S)-2-(1H-indol-4-yl)-5,7-dimethyl-1,3-diazaadamantan-6-one	[M+H]+	ion correlated with 902; ion correlated with 1701	0.1	FALSE	5.03	296.18	C18H21N3O	Indoles	DMDBJWPXOHROAS-ZNXRZULTSA-N	O=C1C2(C)CN3CC1(C)CN(C2)C3C=4C=CC=C5NC=CC54	530	TRUE	TRUE	FALSE		FALSE	FALSE	null	null	99.8	99.7	null	null	null	41.06	KO2_2	296.18112:1212 297.18447:354 298.18783:0		21	35	26	12	27	44	1212	72	153	142
838	14.458	296.256	Unknown	[M+H]+		0.1	FALSE	null	null	null	null	null	null	999	FALSE	FALSE	FALSE		FALSE	FALSE	null	null	null	null	null	null	null	161.55	KO1_3	296.25644:4786 297.25979:16153 298.26315:1280		377	351	399	482	173	3276	3387	3118	4786	577
839	13.752	296.285	Unknown	[M+H]+	ion correlated with 2872; ion correlated with 2999; ion correlated with 2996; ion correlated with 2993; ion correlated with 2652; ion correlated with 2844	0.1	FALSE	null	null	null	null	null	null	999	FALSE	FALSE	FALSE		FALSE	FALSE	null	null	null	null	null	null	null	598.77	KO2_3	296.2847:8008 297.28805:15719 298.29141:7518		17	22	12	11	16	48	414	106	415	8008
840	14.846	296.285	Unknown	[M+H]+		0.1	FALSE	null	null	null	null	null	null	999	FALSE	FALSE	FALSE		FALSE	FALSE	null	null	null	null	null	null	null	256.81	KO1_2	296.28528:3559 297.28863:2351 298.29199:1502		349	504	965	1638	795	3559	430	902	876	1580
841	12.936	297.161	w/o MS2:NCGC00381116-01!(E)-4-hydroxy-4-[4-hydroxy-2-[(E)-6-oxohept-1-enyl]cyclopentyl]but-2-enoic acid	[M+H]+	ion correlated with 94; ion correlated with 303; ion correlated with 1040; ion correlated with 127	0.1	FALSE	null	297.169	C16H24O5	Hydroxy fatty acids	XOBLMJHTXIQOHS-GFGVWQOPSA-N	CC(=O)CCC\C=C\C1CC(O)CC1C(O)\C=C\C(O)=O	530	TRUE	TRUE	FALSE		FALSE	FALSE	null	null	92.1	null	null	null	null	25.11	KO2_2	297.16089:1441 298.16424:601 299.1676:435		25	29	35	32	30	35	1441	152	143	242
842	13.546	297.172	w/o MS2:NCGC00380172-01_C16H24O5_2-Naphthaleneacetic acid, 1,2,3,4,4a,5,8,8a-octahydro-1,8-dihydroxy-alpha,4a,8-trimethyl-5-oxo-, methyl ester	[M+H]+	ion correlated with 673; ion correlated with 982; ion correlated with 1716	0.1	FALSE	null	297.17	C16H24O5	Sesquiterpenoids	QTWFZVHPPOTAGN-UHFFFAOYSA-N	COC(=O)C(C)C1CCC2(C)C(C1O)C(C)(O)\C=C/C2=O	530	TRUE	TRUE	FALSE		FALSE	FALSE	null	null	99.2	null	null	null	null	23.21	KO1_2	297.17249:1428 298.17584:0 299.1792:0		32	35	39	24	15	1428	376	485	217	196
843	14.375	297.275	Unknown	[M+H]+	similar chromatogram in higher mz_935	0.5	TRUE	null	null	null	null	null	null	999	FALSE	FALSE	FALSE		FALSE	FALSE	null	null	null	null	null	null	null	499.69	KO2_2	297.2753:10240 298.27865:27312 299.28201:6764	51.13266:21 55.05257:42 57.06787:63 57.07321:104 67.05176:42 69.06973:169 71.26768:21 73.04576:146 79.06146:21 83.08231:104 93.07168:104 95.08142:104 97.06813:63 97.1029:125 107.08034:146 109.0981:84 111.11832:63 121.09327:42 121.10104:146 133.06184:63 135.11308:125 149.1257:104 153.127:42 163.14195:84 192.97646:63 205.00946:63 247.23758:63 248.98067:359 251.27103:44 265.01282:533 265.26105:43 27…	237	164	425	264	1229	10584	10240	19754	23088	21271
844	13.864	297.277	w/o MS2:Phytol,mixture of isomers	[M+H-H2O]+	ion correlated with 701; adduct linked to 1074_[M+NH4]+; similar chromatogram in higher mz_1021	0.3	FALSE	null	297.29	C20H40O	Acyclic diterpenoids	BOTWFXYSPFMFNR-PYDDKJGSSA-N	CC(C)CCCC(C)CCCC(C)CCCC(=CCO)C	530	TRUE	TRUE	FALSE		FALSE	FALSE	null	null	80.1	null	null	null	null	337.9	KO2_3	297.27667:17084 298.28002:7877 299.28338:3432		24	84	11	14	85	353	10452	11225	15841	17084
845	3.016	298.079	w/o MS2:(Z)-2-methyl-4-[(2R,3R,4S,5S,6R)-3,4,5-trihydroxy-6-(hydroxymethyl)oxan-2-yl]oxybut-2-enenitrile	[M+H]+		0.1	FALSE	null	298.082	C11H17NO6	Fatty acyl glycosides of mono- and disaccharides	ZMELGIPFIBWPHX-GMLQCYRESA-N	N#CC(=CCOC1OC(CO)C(O)C(O)C1O)C	530	TRUE	TRUE	FALSE		FALSE	FALSE	null	null	98.8	null	null	null	null	5.54	KO2_3	298.07861:3419 299.08196:2916 300.08532:554		2603	1945	3472	3992	3033	3219	3272	3569	3919	3419
846	12.07	298.091	5'-S-Methylthioadenosine	[M+H]+		0.3	TRUE	null	298.097	C11H15N5O3S	5'-deoxy-5'-thionucleosides	WUUGFSXJNOTRMR-IOSLPCCCSA-N	CSC[C@@H](O1)[C@@H](O)[C@@H](O)[C@@H]1n(c3)c(n2)c(n3)c(N)nc2	430	TRUE	TRUE	TRUE		FALSE	FALSE	null	null	88.9	null	86.2	73.9	100	409.39	WT_3	298.09323:93001 299.09658:15773 300.09994:5533	55.03341:21 61.01265:998 69.02953:42 69.03773:84 75.02747:400 92.02035:42 97.02468:447 103.02074:253 117.05456:43 119.03284:666 135.63335:174 135.64978:275 136.05943:74904 137.28879:149 145.03423:1043 150.06798:21 161.02296:85 163.03706:188 227.15521:21 249.98143:104 266.01767:232 282.03067:127 282.04727:409 298.08502:125	3765	3985	3432	3873	3629	3474	3573	93001	112465	189389
847	12.958	298.093	5'-S-Methylthioadenosine	[M+H]+	ion correlated with 322	0.1	TRUE	null	298.097	C11H15N5O3S	5'-deoxy-5'-thionucleosides	WUUGFSXJNOTRMR-IOSLPCCCSA-N	CSC[C@@H](O1)[C@@H](O)[C@@H](O)[C@@H]1n(c3)c(n2)c(n3)c(N)nc2	430	TRUE	TRUE	TRUE		FALSE	FALSE	null	null	88.5	null	84.1	75	100	585.77	KO2_2	298.09348:188355 299.09683:25410 300.10019:9265	61.01231:1930 69.03036:43 69.03506:146 75.02592:909 87.04412:63 94.03214:42 97.02714:1090 98.89916:21 103.01898:274 107.00958:24 115.03803:104 117.04203:21 119.02483:131 119.03407:1180 127.01756:84 135.05339:42 135.64291:367 135.65114:467 136.05914:102781 138.20296:127 145.03055:922 156.59193:21 163.04222:365 166.07326:21 178.07892:21 208.02522:63 249.98804:167 266.01532:252 282.03778:194 282.044…	3079	3556	3417	2899	3313	3182	188355	1929	1694	1408
848	13.817	298.095	5'-S-Methylthioadenosine	[M+H]+	similar chromatogram in higher mz_982	0.6	TRUE	null	298.097	C11H15N5O3S	5'-deoxy-5'-thionucleosides	WUUGFSXJNOTRMR-IOSLPCCCSA-N	CSC[C@@H](O1)[C@@H](O)[C@@H](O)[C@@H]1n(c3)c(n2)c(n3)c(N)nc2	430	TRUE	TRUE	TRUE		FALSE	FALSE	null	null	89.5	null	87.5	74.1	100	355.4	QC	298.0936:109773 299.09695:15378 300.10031:5814	61.01274:776 67.12321:21 69.03197:84 75.02635:399 97.02757:457 103.01797:152 119.03139:389 127.02114:63 135.63672:238 136.05952:64441 137.55199:113 144.58591:151 145.02922:517 163.03535:146 249.98595:167 266.0108:210 282.05441:393 298.08994:146	109773	151582	87306	169702	113756	124057	1144	613	876	912
849	13.774	298.269	w/o MS2:(1R,2E,7R,10E,12S,13S,15R)-12,15-dihydroxy-7-methyl-8-oxabicyclo[11.3.0]hexadeca-2,10-dien-9-one	[M+H]+	ion correlated with 756; adduct linked to 756_[M+H-H2O]+	0.4	TRUE	null	298.269	C16H24O4	Macrolides and analogues	KQNZDYYTLMIZCT-SWGFJCPHSA-N	O=C1OC(C)CCCC=CC2CC(O)CC2C(O)C=C1	530	TRUE	TRUE	FALSE		FALSE	FALSE	null	null	100	null	null	null	null	2599.08	KO2_3	298.26868:54260 299.27203:9992 300.27539:1860	55.05756:173 56.05175:403 57.07509:125 58.03024:104 59.99166:42 60.04415:149 66.85399:42 67.05611:344 69.06711:281 70.07134:63 73.04307:83 74.05626:42 77.03982:63 79.05489:191 81.07184:485 82.06618:301 83.08588:260 84.07951:104 86.06093:146 91.05347:83 92.05695:21 93.07137:192 95.08111:281 96.07743:83 97.09841:104 98.06328:21 101.10001:21 105.06807:104 107.08439:83 109.09629:170 111.11353:42 119.…	38	49	2	22	58	56	28611	26294	30015	54260
850	14.759	298.269	w/o MS2:(1R,2E,7R,10E,12S,13S,15R)-12,15-dihydroxy-7-methyl-8-oxabicyclo[11.3.0]hexadeca-2,10-dien-9-one	[M+H]+	ion correlated with 755; adduct linked to 755_[M+H-H2O]+	0.6	TRUE	null	298.269	C16H24O4	Macrolides and analogues	KQNZDYYTLMIZCT-SWGFJCPHSA-N	O=C1OC(C)CCCC=CC2CC(O)CC2C(O)C=C1	530	TRUE	TRUE	FALSE		FALSE	FALSE	null	null	100	null	null	null	null	867.3	WT_1	298.26871:26460 299.27206:6474 300.27542:4546	55.05695:146 56.05219:125 57.07128:125 60.04463:63 69.06767:83 71.08102:63 79.05302:83 81.07249:104 83.08654:63 86.05508:63 91.05151:42 95.08463:146 97.10615:42 107.08379:63 108.07934:42 119.08617:21 131.0771:21 249.98328:63 250.24892:209 262.24374:314 266.01273:125 280.26007:911 282.04221:328 297.44659:43 298.34558:2570	13498	26460	19858	20471	14779	24981	3365	784	4578	4432
851	14.819	298.342	Unknown	[M+H]+		0.2	TRUE	null	null	null	null	null	null	999	FALSE	FALSE	FALSE		FALSE	FALSE	null	null	null	null	null	null	null	3708.51	QC	298.34225:37181 299.3456:6606 300.34896:981	56.05268:43 57.07176:195 67.05253:42 71.08628:146 79.05353:42 85.09978:63 97.09832:63 208.02737:42 249.97691:42 250.25595:42 262.2532:63 266.0061:146 280.2485:84 281.04538:85 282.04959:193 298.23123:85 298.34335:13492 298.78726:94	37181	1488	5254	2301	33886	38302	57530	65428	2969	1389
852	14.377	298.342	Unknown	[M+H]+		0.4	TRUE	null	null	null	null	null	null	999	FALSE	FALSE	FALSE		FALSE	FALSE	null	null	null	null	null	null	null	8851.49	KO1_2	298.33905:41991 299.3424:10592 300.34576:2410	55.05647:42 57.03453:85 57.07184:324 60.04847:63 67.05028:42 69.03187:42 69.07058:125 71.08515:146 79.05609:42 81.06669:63 83.08453:63 85.10373:125 91.05475:42 95.08517:84 98.06321:42 109.10359:63 134.09569:21 249.98109:104 250.23781:63 262.23917:42 262.25516:42 266.01041:63 280.25525:192 282.04926:251 298.26984:161 298.3454:17799	280	1029	1074	803	2436	41991	94298	3460	174750	173284
853	14.906	298.344	Unknown	[M+H]+		0.1	TRUE	null	null	null	null	null	null	999	FALSE	FALSE	FALSE		FALSE	FALSE	null	null	null	null	null	null	null	3381.96	QC	298.34448:37197 299.34783:6606 300.35119:981	56.05268:43 57.07176:195 67.05253:42 71.08628:146 79.05353:42 85.09978:63 97.09832:63 208.02737:42 249.97691:42 250.25595:42 262.2532:63 266.0061:146 280.2485:84 281.04538:85 282.04959:193 298.23123:85 298.34335:13492 298.78726:94	37197	1505	5254	2301	33991	38454	57707	65522	2969	1538
854	1.785	298.564	Unknown	[M+H-H2O]2+	ion correlated with 735; adduct linked to 2371_[M+H]+	0.3	FALSE	null	null	null	null	null	null	999	FALSE	FALSE	FALSE		FALSE	FALSE	null	null	null	null	null	null	null	168.27	KO1_3	298.56378:5996 299.56713:1008 300.57049:0		1393	2935	3666	4083	2130	4020	2221	1316	5996	2901
855	3.096	298.566	Unknown	[M+2H]2+		0.5	FALSE	null	null	null	null	null	null	999	FALSE	FALSE	FALSE		FALSE	FALSE	null	null	null	null	null	null	null	159.62	KO1_3	298.56647:6859 299.56982:1494 300.57318:83		2262	1795	3078	3893	1987	3289	1331	1394	6859	3561
856	13.939	299.254	w/o MS2:Ricinoleic acid	[M+H]+	adduct linked to 764_[M+H-H2O]+; similar chromatogram in higher mz_2054	0.1	FALSE	9.65	299.25	C18H34O3	Long-chain fatty acids	WBHHMMIMDMUBKC-XFXZXTDPSA-N	O=C(O)CCCCCCCC=CCC(O)CCCCCC	530	TRUE	TRUE	FALSE		FALSE	FALSE	null	null	98.1	99.9	null	null	null	248.43	WT_3	299.25397:5437 300.25732:19341 301.26068:5126		224	122	62	32	66	2702	3064	5437	779	798
857	14.699	299.257	w/o MS2:Ricinoleic acid	[M+H-H2O]+	adduct linked to 1087_[M+NH4]+	0.3	FALSE	9.65	299.25	C18H34O3	Long-chain fatty acids	WBHHMMIMDMUBKC-XFXZXTDPSA-N	O=C(O)CCCCCCCC=CCC(O)CCCCCC	530	TRUE	TRUE	FALSE		FALSE	FALSE	null	null	93.5	99.9	null	null	null	159.36	KO1_3	299.25735:5526 300.2607:1525 301.26406:305		968	4563	5133	4757	3164	4345	4240	881	5526	4726
858	14.751	299.342	Unknown	[M+H]+		0.2	FALSE	null	null	null	null	null	null	999	FALSE	FALSE	FALSE		FALSE	FALSE	null	null	null	null	null	null	null	383.58	KO2_2	299.3421:13005 300.34545:2734 301.34881:0		6459	405	1468	787	1808	7601	13005	13670	1896	914
859	12.709	300.19	w/o MS2:Nylidrin	[M+H]+	ion correlated with 355; ion correlated with 1343; ion correlated with 3104; ion correlated with 3106; ion correlated with 510; ion correlated with 1548; ion correlated with 454; ion correlated with 537; ion correlated with 1411; ion correlated with 1420; ion correlated with 1500; ion correlated with 1576; ion correlated with 1619; ion correlated with 1688; ion correlated with 1754; ion correlate…	0.1	FALSE	6.894	300.196	C19H25NO2	Phenylpropanes	PTGXAUBQBSGPKF-UHFFFAOYSA-N	CC(CCC1=CC=CC=C1)NC(C)C(C2=CC=C(C=C2)O)O	530	TRUE	TRUE	FALSE		FALSE	FALSE	null	null	96.5	99.8	null	null	null	143.24	KO2_2	300.19049:2338 301.19384:778 302.1972:1156		21	13	3	7	12	19	2338	39	77	58
860	13.376	300.192	w/o MS2:Nylidrin	[M+H]+	ion correlated with 876; ion correlated with 156; ion correlated with 1341; ion correlated with 1421; ion correlated with 1577; ion correlated with 1019; ion correlated with 1060; ion correlated with 1603; ion correlated with 1752; ion correlated with 2960; ion correlated with 1401; ion correlated with 1498; ion correlated with 1852; ion correlated with 1979; ion correlated with 482	0.1	FALSE	6.894	300.196	C19H25NO2	Phenylpropanes	PTGXAUBQBSGPKF-UHFFFAOYSA-N	CC(CCC1=CC=CC=C1)NC(C)C(C2=CC=C(C=C2)O)O	530	TRUE	TRUE	FALSE		FALSE	FALSE	null	null	98.7	99.8	null	null	null	171.48	KO1_2	300.1925:3117 301.19585:522 302.19921:947		12	13	9	2	20	3117	192	149	250	190
861	11.422	300.197	w/o MS2:nonylphenazolone	[M+H]+	ion correlated with 2616; ion correlated with 1978; ion correlated with 2180; ion correlated with 2176; ion correlated with 84	0.1	FALSE	null	300.196	C19H25NO2	Alpha amino acids and derivatives	PQFDQAVNOYPOPD-ICFOKQHNSA-N	O=C1/C(N=C(CCCCCCCCC)O1)=C/C2=CC=CC=C2	530	TRUE	TRUE	FALSE		FALSE	FALSE	null	null	99.8	null	null	null	null	87.18	KO2_3	300.19733:1669 301.20068:461 302.20404:418		7	3	10	6	6	3	4	8	117	1669
862	12.861	300.274	Unknown	[M+2H]2+		0.2	TRUE	null	null	null	null	null	null	999	FALSE	FALSE	FALSE		FALSE	FALSE	null	null	null	null	null	null	null	640.08	KO1_3	300.2739:12353 301.27725:1374 302.28061:28	58.06673:1110 67.05373:21 121.06344:21 136.06934:43 140.14319:435 171.12639:63 207.67546:42 209.14464:104 230.71333:21 235.16185:84 251.98738:42 263.72977:125 268.01059:63 275.20309:42 284.04453:42 284.18015:21 300.27271:42	12	5	12	3	9	13	23	8	12353	11720
863	14.78	300.283	Sphingosine	[M+H]+	ion correlated with 880	0.3	TRUE	null	300.29	C18H37NO2	1,2-aminoalcohols	WWUZIQQURGPMPG-KRWOKUGFSA-N	OCC(N)C(O)C=CCCCCCCCCCCCCC	430	TRUE	TRUE	TRUE		FALSE	FALSE	null	null	86	null	71.4	90.3	96.3	4567.97	KO1_2	300.2832:89048 301.28655:19178 302.28991:56338	55.05754:199 56.04962:484 57.07187:284 58.07325:43 60.04632:239 67.0561:306 69.03542:64 69.07178:503 70.06306:104 71.08519:196 77.03361:42 79.05363:215 81.06928:304 82.06488:229 83.08329:373 84.08467:42 85.09727:83 86.0583:146 91.05345:85 93.07136:214 95.08247:326 96.07742:104 97.10118:194 100.07648:63 105.06805:21 107.08292:229 109.09776:170 111.11947:83 121.09913:167 123.11115:83 135.10779:42 1…	3155	4368	6504	39288	40560	89048	819	273	443	229
864	13.983	300.285	Sphingosine	[M+H]+	adduct linked to 768_[M+H-H2O]+; found in higher mz's MsMs_2577	0.7	TRUE	null	300.29	C18H37NO2	1,2-aminoalcohols	WWUZIQQURGPMPG-KRWOKUGFSA-N	OCC(N)C(O)C=CCCCCCCCCCCCCC	430	TRUE	TRUE	TRUE		FALSE	FALSE	null	null	92.7	null	91.4	90	96.3	6195.22	WT_3	300.28342:88289 301.28677:20042 302.29013:2136	55.0539:360 56.05123:1090 57.07243:311 58.02757:188 60.04472:258 65.04469:44 67.05327:450 68.0498:84 69.07127:769 70.0649:84 71.08468:259 72.04471:146 74.06423:63 77.04176:85 79.05311:370 81.0713:511 82.06693:305 83.04675:167 83.0892:476 85.10196:188 86.05647:258 91.05428:84 93.06948:425 95.06544:44 95.08471:655 96.0769:137 97.09789:327 100.07174:63 105.07044:85 107.08241:234 109.08546:85 109.098…	5841	10022	11441	14270	6564	9735	101488	88289	144769	232578
865	13.373	300.286	Sphingosine	[M+H]+	adduct linked to 768_[M+H-H2O]+	0.3	TRUE	null	300.29	C18H37NO2	1,2-aminoalcohols	WWUZIQQURGPMPG-KRWOKUGFSA-N	OCC(N)C(O)C=CCCCCCCCCCCCCC	430	TRUE	TRUE	TRUE		FALSE	FALSE	null	null	94.4	null	93.1	90.7	96.3	5815.23	KO2_3	300.28564:243480 301.28899:44091 302.29235:6492	55.05544:1192 56.05172:2020 57.03667:125 57.07186:778 58.03021:322 60.04412:946 67.05492:1547 68.04913:188 69.03658:130 69.0706:1443 70.06422:404 71.05781:88 71.08517:522 72.0452:125 74.05988:146 77.03359:84 77.03979:176 79.05235:726 81.06291:167 81.06927:1255 82.06231:724 83.04726:221 83.08714:1314 84.07948:68 85.0634:84 85.09856:309 86.05959:518 91.04939:63 91.05344:104 93.06726:877 95.08384:13…	8	16	10	16	13	46	13670	9063	450	243480
866	13.879	300.288	Sphingosine	[M+H]+	adduct linked to 768_[M+H-H2O]+	0.2	TRUE	null	300.29	C18H37NO2	1,2-aminoalcohols	WWUZIQQURGPMPG-KRWOKUGFSA-N	OCC(N)C(O)C=CCCCCCCCCCCCCC	430	TRUE	TRUE	TRUE		FALSE	FALSE	null	null	94.8	null	92.4	90.6	96.3	9836.94	KO1_3	300.28827:166609 301.29162:53303 302.29498:3731	50.01834:21 53.03843:84 55.02105:132 56.05189:1354 57.07096:587 58.03039:262 59.1486:44 60.04539:583 67.05511:1199 68.047:71 69.07079:1283 70.06442:193 71.08656:397 72.04301:188 74.05886:84 77.03751:125 77.16145:44 79.05508:730 81.06948:1117 82.06636:641 83.04747:170 83.08606:887 84.07581:67 85.10268:259 86.05981:357 91.05502:159 91.06713:48 93.06886:855 95.0827:931 96.08179:271 97.06385:104 97.1…	163	32	26	18	66	616	625	75687	166609	231962
867	12.91	300.33	Unknown	[M+H]+		0.2	TRUE	null	null	null	null	null	null	999	FALSE	FALSE	FALSE		FALSE	FALSE	null	null	null	null	null	null	null	418.4	WT_3	300.32971:6983 301.33306:999 302.33642:0	58.06574:84 119.08833:21 136.06277:63 198.22513:42 210.03549:43 212.23209:381 215.98274:43 226.24771:323 243.2827:146 268.02887:21 283.3121:421 284.04193:84 284.06812:21 300.33606:790	6	10	10	6	8	5	2523	6983	178	255
868	1.404	300.861	Unknown	[M+H]+		0.2	FALSE	null	null	null	null	null	null	999	FALSE	FALSE	FALSE		FALSE	FALSE	null	null	null	null	null	null	null	49.66	KO1_2	300.86069:1222 301.86404:0 302.8674:180		58	1116	955	450	772	1222	641	593	1122	965
869	1.376	300.9	Unknown	[M+H]+		0.1	FALSE	null	null	null	null	null	null	999	FALSE	FALSE	FALSE		FALSE	FALSE	null	null	null	null	null	null	null	51.51	KO2_2	300.89963:1096 301.90298:0 302.90634:39		988	805	879	1059	1140	869	1096	798	975	768
870	13.986	301.136	w/o MS2:Koparin	[M+H]+		0.1	FALSE	null	301.134	C16H12O6	3'-hydroxy,4'-methoxyisoflavonoids	SMOFGXHPWCTYQD-UHFFFAOYSA-N	O=C1C(=COC2=CC(O)=CC=C12)C=3C=CC(OC)=C(O)C3O	530	TRUE	TRUE	FALSE		FALSE	FALSE	null	null	99.7	null	null	null	null	45.66	KO2_2	301.13562:1985 302.13897:0 303.14233:648		431	428	293	431	313	553	1985	86	70	350
871	14.754	301.14	w/o MS2:NCGC00380262-01!2,3,5,7-tetramethoxy-9,10-dihydrophenanthrene	[M+H]+		0.2	FALSE	null	301.143	C18H20O4	Hydrophenanthrenes	IQOUQPBWTJSPDL-UHFFFAOYSA-N	COC1=CC2=C(C(OC)=C1)C3=CC(OC)=C(OC)C=C3CC2	530	TRUE	TRUE	FALSE		FALSE	FALSE	null	null	99	null	null	null	null	35.04	KO1_3	301.14014:2165 302.14349:342 303.14685:0		549	530	390	370	220	1060	516	1303	2165	113
872	1.807	301.15	w/o MS2:Chlorcyclizine	[M+H]+		0.1	FALSE	8.2	301.147	C18H21ClN2	Diphenylmethanes	WFNAKBGANONZEQ-UHFFFAOYSA-N	CN1CCN(CC1)C(C2=CC=CC=C2)C3=CC=C(C=C3)Cl	530	TRUE	TRUE	FALSE		FALSE	FALSE	null	null	98.7	99.8	null	null	null	37.84	KO2_3	301.1499:1258 302.15325:0 303.15661:0		259	418	398	443	291	433	721	526	438	1258
873	14.682	301.218	w/o MS2:Retinoic acid	[M+H]+	ion correlated with 3148; ion correlated with 1260	0.2	FALSE	1.004	301.217	C20H28O2	Retinoids	SHGAZHPCJJPHSC-YCNIQYBTSA-N	O=C(O)C=C(C=CC=C(C=CC1=C(C)CCCC1(C)C)C)C	530	TRUE	TRUE	FALSE		FALSE	FALSE	null	null	99.9	99.1	null	null	null	240.52	KO2_3	301.21802:6050 302.22137:1363 303.22473:682		1056	566	341	572	544	428	651	340	2975	6050
874	14.54	301.299	w/o MS2:Kaempferide	[M+H]+		0.2	FALSE	null	301.3	C16H12O6	Flavonols	SQFSKOYWJBQGKQ-UHFFFAOYSA-N	COC1=CC=C(C=C1)C2=C(C(=O)C3=C(C=C(C=C3O2)O)O)O	530	TRUE	TRUE	FALSE		FALSE	FALSE	null	null	100	null	null	null	null	631.54	KO2_2	301.29947:17252 302.30282:67319 303.30618:9786		791	1136	751	1147	7192	15349	17252	459	577	231
875	12.639	302.189	w/o MS2:PRI_302.1864_17.0	[M+H]+	ion correlated with 214; ion correlated with 822; ion correlated with 1659; ion correlated with 496; ion correlated with 807; ion correlated with 152; ion correlated with 355; ion correlated with 1343; ion correlated with 3104	0.1	FALSE	17.1	302.186	C17H23N3O2	Aminoquinolines and derivatives	YVURERLGLAYCCQ-UHFFFAOYSA-N	COC1=CC2=CC=CN=C2C(NC(C)CCCNC(C)=O)=C1	530	TRUE	TRUE	FALSE		FALSE	FALSE	null	null	98.9	99.9	null	null	null	150.27	KO2_2	302.18927:2619 303.19262:560 304.19598:234		11	22	31	13	9	20	2619	108	94	181
876	13.318	302.191	w/o MS2:heliocurassavicine n-oxyde	[M+H]+	ion correlated with 1176; ion correlated with 156; ion correlated with 1341; ion correlated with 860	0.1	TRUE	3.59	302.194	C15H27NO5	Pyrrolizidines	DLNWZIVYKQXLTN-YOPIWALVSA-N	O=C(OCC1CC[N+]2([O-])CCCC12)C(O)(C(O)C)C(C)C	530	TRUE	TRUE	FALSE		FALSE	FALSE	null	null	60.6	99.5	null	null	null	269.78	KO1_2	302.19119:4399 303.19454:838 304.1979:198	58.07312:21 81.06531:63 81.07674:21 101.78076:43 102.08858:374 111.11331:21 119.028:22 123.11563:146 202.10078:42 284.039:21 302.18515:84	31	45	22	27	20	4399	122	275	308	313
877	11.172	302.191	w/o MS2:heliocurassavicine n-oxyde	[M+H]+	ion correlated with 747	0.1	FALSE	3.59	302.194	C15H27NO5	Pyrrolizidines	DLNWZIVYKQXLTN-YOPIWALVSA-N	O=C(OCC1CC[N+]2([O-])CCCC12)C(O)(C(O)C)C(C)C	530	TRUE	TRUE	FALSE		FALSE	FALSE	null	null	99.2	99.7	null	null	null	88.75	KO2_3	302.19144:2432 303.19479:416 304.19815:41		13	6	14	21	15	10	10	10	44	2432
878	14.247	302.26	Unknown	[M+H]+	ion correlated with 440; ion correlated with 435; ion correlated with 486; ion correlated with 429	0.1	FALSE	null	null	null	null	null	null	999	FALSE	FALSE	FALSE		FALSE	FALSE	null	null	null	null	null	null	null	230.06	KO1_2	302.25998:2048 303.26333:219 304.26669:0		106	87	71	77	137	2048	276	128	24	86
879	14.033	302.299	Dihydrosphingosine	[M+H]+	adduct linked to 772_[M+H-H2O]+; similar chromatogram in higher mz_1949; similar chromatogram in higher mz_2642	0.4	TRUE	null	302.31	C18H39NO2	1,2-aminoalcohols	OTKJDMGTUTTYMP-ZWKOTPCHSA-N	OCC(N)C(O)CCCCCCCCCCCCCCC	430	TRUE	TRUE	TRUE		FALSE	FALSE	null	null	93.5	null	94.9	94.2	90.5	10231.5	KO2_2	302.30215:106529 303.3055:16377 304.30886:2250	55.05644:280 56.05062:84 57.07182:129 59.86047:47 60.04626:1747 66.847:43 67.05489:454 69.07174:279 70.06656:107 71.08633:104 74.06714:21 79.06111:43 81.06924:374 82.83384:44 83.08582:237 94.06804:43 95.08658:424 96.08707:44 97.10115:257 109.09921:231 111.11053:63 121.10223:21 123.11428:104 137.13336:63 240.26494:188 254.28011:1486 256.27145:43 266.28476:617 272.27911:84 284.29181:5259 302.30359:…	142	369	93	188	96	588	106529	29864	98070	224977
880	14.784	302.299	Dihydrosphingosine	[M+H]+	ion correlated with 863	0.3	TRUE	4.474	302.305	C18H39NO2	1,2-aminoalcohols	OTKJDMGTUTTYMP-UHFFFAOYSA-N	OCC(N)C(O)CCCCCCCCCCCCCCC	430	TRUE	TRUE	TRUE		FALSE	FALSE	null	null	91.5	99.5	89.9	92.7	80	5257.46	WT_2	302.29965:41156 303.303:8022 304.30636:5909	55.05313:84 57.07271:65 60.04609:545 61.01577:21 67.05472:125 69.07156:188 71.05046:63 71.08378:63 81.0716:170 83.08307:84 85.09966:42 87.04295:43 95.0864:283 97.09959:84 107.08273:21 109.09904:104 113.13403:21 123.11724:104 240.26485:84 242.27313:21 254.28003:732 256.29849:21 266.27777:255 278.24121:45 284.29175:1920 302.30356:84	1590	2332	4186	27345	41156	68529	716	153	177	150
881	1.431	302.827	Unknown	[M+H]+	found in higher mz's MsMs_1764; similar chromatogram in higher mz_2501; similar chromatogram in higher mz_2706; similar chromatogram in higher mz_2705	0.5	TRUE	null	null	null	null	null	null	999	FALSE	FALSE	FALSE		FALSE	FALSE	null	null	null	null	null	null	null	263.12	KO1_2	302.82748:4982 303.83083:0 304.83419:6394	169.96304:21 186.89717:42 186.91261:272 244.86598:63	3133	3732	3798	4861	4722	4982	5210	4575	4098	4836
882	13.926	303.162	w/o MS2:5,7-dihydroxy-2-(4-hydroxy-3-methoxyphenyl)-2,3-dihydrochromen-4-one	[M+H]+	similar chromatogram in higher mz_1721	0.4	FALSE	null	303.162	C16H14O6	3'-O-methylated flavonoids	FTODBIPDTXRIGS-UHFFFAOYSA-N	O=C1C=2C(O)=CC(O)=CC2OC(C3=CC=C(O)C(OC)=C3)C1	530	TRUE	TRUE	FALSE		FALSE	FALSE	null	null	99.9	null	null	null	null	451.1	KO1_3	303.16229:15469 304.16564:3234 305.169:1155		193	150	240	218	139	5088	294	10443	15469	10707
883	14.592	303.164	w/o MS2:5,7-dihydroxy-2-(4-hydroxy-3-methoxyphenyl)-2,3-dihydrochromen-4-one	[M+H]+		0.2	FALSE	null	303.162	C16H14O6	3'-O-methylated flavonoids	FTODBIPDTXRIGS-UHFFFAOYSA-N	O=C1C=2C(O)=CC(O)=CC2OC(C3=CC=C(O)C(OC)=C3)C1	530	TRUE	TRUE	FALSE		FALSE	FALSE	null	null	99.2	null	null	null	null	467.28	KO2_2	303.16412:12742 304.16747:2886 305.17083:1443		174	262	236	272	278	8975	12742	212	86	208
884	12.644	303.169	w/o MS2:PIPERINE	[M+H]+		0.2	FALSE	null	303.17	C17H19NO3	Alkaloids and derivatives	MXXWOMGUGJBKIW-YPCIICBESA-N	O=C(C=CC=CC1=CC=C2OCOC2=C1)N3CCCCC3	530	TRUE	TRUE	FALSE		FALSE	FALSE	null	null	99.9	null	null	null	null	239.64	KO1_3	303.16949:7054 304.17284:1178 305.1762:646		22	19	10	27	23	12	225	100	7054	5601
885	13.2	303.172	w/o MS2:PIPERINE	[M+H]+	similar chromatogram in higher mz_1199	0.2	TRUE	null	303.17	C17H19NO3	Alkaloids and derivatives	MXXWOMGUGJBKIW-YPCIICBESA-N	O=C(C=CC=CC1=CC=C2OCOC2=C1)N3CCCCC3	530	TRUE	TRUE	FALSE		FALSE	FALSE	null	null	99.8	null	null	null	null	550.86	KO2_2	303.1716:14126 304.17495:2606 305.17831:1254	56.05162:42 79.05728:42 93.07262:21 97.00792:63 104.99564:42 113.03957:42 119.08358:21 132.00844:42 135.10938:84 137.03743:84 145.10214:84 147.10855:63 163.11267:146 169.10666:42 173.13365:42 181.09795:85 182.15179:366 192.98782:21 195.87906:21 197.10182:42 200.16936:42 206.14642:63 212.14153:63 214.11354:42 223.11635:104 225.20216:21 238.01009:21 240.1358:566 255.53302:21 257.16696:63 258.15027:…	25	33	18	24	23	326	14126	8082	308	237
886	14.335	303.294	Unknown	[M+H]+	found in higher mz's MsMs_1107	0.1	FALSE	null	null	null	null	null	null	999	FALSE	FALSE	FALSE		FALSE	FALSE	null	null	null	null	null	null	null	473.09	WT_3	303.29428:4528 304.29763:1026 305.30099:342		258	622	812	570	1227	3848	18015	4528	5233	256
887	14.881	303.299	Unknown	[M+NH4]+	found in higher mz's MsMs_1105; found in higher mz's MsMs_1000; adduct linked to 700_[M+H-H2O]+; similar chromatogram in higher mz_944	0.2	FALSE	null	null	null	null	null	null	999	FALSE	FALSE	FALSE		FALSE	FALSE	null	null	null	null	null	null	null	778.31	KO2_3	303.29883:14222 304.30218:3075 305.30554:342		816	746	1639	5065	482	11055	496	6366	4143	14222
888	13.889	304.293	w/o MS2:Benzalkonium chloride (C12)	[M+H]+	similar chromatogram in higher mz_1983	0.5	FALSE	null	304.29	C21H38N	Phenylmethylamines	CYDRXTMLKJDRQH-UHFFFAOYSA-N	C[N+](CCCCCCCCCCCC)(Cc1ccccc1)C	530	TRUE	TRUE	FALSE		FALSE	FALSE	null	null	98.8	null	null	null	null	253.62	KO2_3	304.29312:8244 305.29647:2269 306.29983:464		22	14	40	11	18	4399	4479	3614	6709	8244
889	14.766	304.298	w/o MS2:Tsitsikammamine A	[M+H]+		0.1	FALSE	null	304.3	C18H13N3O2	Pyrrolo[4,3,2-de]quinolines	YEAXSAGTEKAYBH-UHFFFAOYSA-N	C1CN=C2C3=C(C(=O)C4=C2C(=CN4)C5=CC=C(C=C5)O)NC=C31	530	TRUE	TRUE	FALSE		FALSE	FALSE	null	null	99.6	null	null	null	null	842.21	WT_1	304.2981:11869 305.30145:2937 306.30481:294		3533	11869	534	6156	4558	1352	1432	253	413	3226
890	1.428	304.823	Unknown	[M+H]+	found in higher mz's MsMs_1764	0.5	TRUE	null	null	null	null	null	null	999	FALSE	FALSE	FALSE		FALSE	FALSE	null	null	null	null	null	null	null	131.13	KO1_2	304.82278:3565 305.82613:0 306.82949:1070	114.88696:21 124.9361:63 142.94411:125 164.93668:21 184.97443:128 186.91071:432 196.95914:63 226.96364:42 244.8725:42 286.9921:63	2072	2628	2439	3479	3571	3565	3516	2957	2963	3014
891	1.3	304.889	Unknown	[M+H]+	similar chromatogram in higher mz_1705	0.2	FALSE	null	null	null	null	null	null	999	FALSE	FALSE	FALSE		FALSE	FALSE	null	null	null	null	null	null	null	60.99	WT_3	304.88947:1658 305.89282:80 306.89618:72		844	1146	1084	1199	1260	1278	1458	1658	1333	712
892	1.377	305.001	w/o MS2:Chloramphenicol	[M+H]+	similar chromatogram in higher mz_2093; similar chromatogram in higher mz_1004; similar chromatogram in higher mz_2009; similar chromatogram in higher mz_2248; similar chromatogram in higher mz_1505	0.6	TRUE	null	305	C11H12Cl2N2O5	Nitrobenzenes	WIIZWVCIJKGZOK-IUCAKERBSA-N	OC[C@H](NC(=O)C(Cl)Cl)[C@@H](O)c(c1)ccc(c1)[N+1]([O-1])=O	530	TRUE	TRUE	FALSE		FALSE	FALSE	null	null	99.9	null	null	null	null	393.63	KO1_3	305.00067:12626 306.00402:705 307.00738:0	124.5453:43 124.93469:303 142.94427:1153 166.95334:42 174.98488:42 184.95544:387 196.95935:188 209.95583:21 214.96138:84 223.00481:43 226.96388:303 244.96332:43 244.96994:147 269.00046:21 286.9852:233 304.99942:125	435	9295	11590	5742	6699	11967	6547	7057	12626	10669
893	14.049	305.242	w/o MS2:Arachidonic Acid	[M+H]+	ion correlated with 692; ion correlated with 904	0.2	FALSE	null	305.24	C20H32O2	Long-chain fatty acids	YZXBAPSDXZZRGB-DOFZRALJSA-N	CCCCC/C=C\C/C=C\C/C=C\C/C=C\CCCC(=O)O	530	TRUE	TRUE	FALSE		FALSE	FALSE	null	null	99.6	null	null	null	null	277.08	KO1_2	305.2417:6462 306.24505:1916 307.24841:2703		135	200	135	111	376	6462	5074	1238	791	1539
894	14.747	305.242	w/o MS2:Arachidonic Acid	[M+H]+	similar chromatogram in higher mz_1005; found in higher mz's MsMs_1005	0.5	FALSE	null	305.24	C20H32O2	Long-chain fatty acids	YZXBAPSDXZZRGB-DOFZRALJSA-N	CCCCC/C=C\C/C=C\C/C=C\C/C=C\CCCC(=O)O	530	TRUE	TRUE	FALSE		FALSE	FALSE	null	null	99.4	null	null	null	null	454.45	KO1_1	305.24216:11731 306.24551:2628 307.24887:6131		2128	2429	11731	2500	2101	6021	1796	10976	8545	8073
895	13.209	306.234	w/o MS2:2-decyl-3-hydroxypentanedioic acid	[M+H]+		0.1	FALSE	null	306.227	C15H28O5	Long-chain fatty acids	KOLGVIJQEZBWIQ-UHFFFAOYSA-N	O=C(O)CC(O)C(C(=O)O)CCCCCCCCCC	530	TRUE	TRUE	FALSE		FALSE	FALSE	null	null	94.3	null	null	null	null	62	KO2_3	306.23434:1101 307.23769:0 308.24105:0		11	15	8	6	8	16	78	92	1039	1101
896	1.382	306.867	Unknown	[M+H]+	adduct linked to 795_[M+H-H2O]+; found in higher mz's MsMs_1595; found in higher mz's MsMs_1582	0.9	TRUE	null	null	null	null	null	null	999	FALSE	FALSE	FALSE		FALSE	FALSE	null	null	null	null	null	null	null	696.72	WT_1	306.86685:14916 307.8702:72 308.87356:0	159.17796:43 164.9258:771 180.90616:99 186.91072:6236 204.87772:21 288.86038:1464	8207	14916	11578	14301	13850	16717	15374	14728	14872	16397
897	1.788	307.077	w/o MS2:(4E,6E)-2-(hydroxymethyl)-3-(3-methoxy-3-oxopropyl)deca-4,6-dienoic acid	[M+2H]2+		0.8	FALSE	null	307.078	C15H24O5	Medium-chain fatty acids	PVHUKALHRBPQNM-BSWSSELBSA-N	O=C(O)C(CO)C(C=CC=CCCC)CCC(=O)OC	530	TRUE	TRUE	FALSE		FALSE	FALSE	null	null	99.9	null	null	null	null	319.12	KO1_3	307.0769:73902 308.08025:716387 309.08361:120045		22391	37485	55547	54522	28152	47459	25531	22196	73902	41339
898	3.069	307.082	Epigallocatechin	[M+H]+		1	TRUE	10.168	307.083	C15H14O7	Epigallocatechins	XMOCLSLCDHWDHP-IUODEOHRSA-N	OC=1C=C(O)C2=C(OC(C3=CC(O)=C(O)C(O)=C3)C(O)C2)C1	430	TRUE	TRUE	TRUE		FALSE	FALSE	null	null	89.6	99.7	81.9	89.8	82.1	294.2	KO2_1	307.08148:37560 308.08483:24667 309.08819:3197	55.02078:42 56.05056:63 74.00513:84 76.021:146 76.03946:428 80.04681:42 84.04446:3066 85.0451:125 92.01486:84 96.04551:85 98.05479:42 99.05108:63 102.05589:104 107.98888:84 112.03634:84 113.03358:84 114.05181:105 116.0077:63 116.0153:84 130.04861:1842 131.04529:534 131.99062:125 136.03632:84 140.01611:188 141.01332:42 142.02922:104 143.04369:63 144.01263:84 145.06305:104 153.06023:125 154.04144:6…	28580	23731	33765	37560	22362	40533	21915	16907	54436	44781
899	1.769	307.126	w/o MS2:3-[4-methyl-1-(2-methylpropanoyl)-3-oxocyclohexyl]butanoic acid	[M+H]+		0.3	FALSE	null	307.122	C15H24O4	Menthane monoterpenoids	ZIOCYJNRYIRTQD-UHFFFAOYSA-N	O=C(O)CC(C)C1(C(=O)C(C)C)CC(=O)C(C)CC1	530	TRUE	TRUE	FALSE		FALSE	FALSE	null	null	98.2	null	null	null	null	219.77	KO2_3	307.12607:6932 308.12942:9573 309.13278:14097		3510	7826	5211	5628	5136	5395	3565	4858	4553	6932
900	2.825	307.127	w/o MS2:3-[4-methyl-1-(2-methylpropanoyl)-3-oxocyclohexyl]butanoic acid	[M+H]+		0.3	FALSE	null	307.131	C15H24O4	Menthane monoterpenoids	ZIOCYJNRYIRTQD-UHFFFAOYSA-N	O=C(O)CC(C)C1(C(=O)C(C)C)CC(=O)C(C)CC1	530	TRUE	TRUE	FALSE		FALSE	FALSE	null	null	98.4	null	null	null	null	106.07	KO1_3	307.12708:2607 308.13043:2392 309.13379:5333		1377	991	2070	1707	1324	1609	2318	2460	2607	3091
901	12.513	307.168	w/o MS2:Anabasamine Hydrochloride	[M+H]+	ion correlated with 1218; ion correlated with 2412	0.2	FALSE	null	307.168	C16H20ClN3	Bipyridines and oligopyridines	PFWHFUPRJSEODI-UHFFFAOYSA-N	Cl.N1=CC=CC(=C1)C=2N=CC(=CC2)C3N(C)CCCC3	530	TRUE	TRUE	FALSE		FALSE	FALSE	null	null	100	null	null	null	null	11.94	KO2_3	307.16809:1727 308.17144:406 309.1748:650		14	15	14	8	11	14	64	101	1515	1727
902	13.287	307.171	w/o MS2:Propentofylline	[M+H]+	ion correlated with 805; ion correlated with 837; ion correlated with 1701	0.1	FALSE	null	307.169	C15H22N4O3	Xanthines	RBQOQRRFDPXAGN-UHFFFAOYSA-N	CCCN1C=NC2=C1C(N(CCCCC(C)=O)C(N2C)=O)=O	530	TRUE	TRUE	FALSE		FALSE	FALSE	null	null	99.4	null	null	null	null	10.83	KO2_2	307.1712:1350 308.17455:132 309.17791:486		29	27	10	29	19	91	1350	253	385	248
903	14.682	307.215	w/o MS2:AVOCADYNE	[M+H]+		0.2	FALSE	5.574	307.224	C17H32O3	Long-chain fatty alcohols	OHLQBKZXSJYBMK-UHFFFAOYSA-N	C#CCCCCCCCCCCCC(O)CC(O)CO	530	TRUE	TRUE	FALSE		FALSE	FALSE	null	null	91.5	99.6	null	null	null	246.47	KO2_3	307.21515:6302 308.2185:1023 309.22186:2045		4257	1687	7298	6432	1624	807	1464	582	5293	6302
904	14.106	307.22	w/o MS2:AVOCADYNE	[M+H]+	ion correlated with 893	0.2	FALSE	5.574	307.224	C17H32O3	Long-chain fatty alcohols	OHLQBKZXSJYBMK-UHFFFAOYSA-N	C#CCCCCCCCCCCCC(O)CC(O)CO	530	TRUE	TRUE	FALSE		FALSE	FALSE	null	null	98.3	99.6	null	null	null	222	KO1_2	307.21991:4735 308.22326:1378 309.22662:1802		373	371	192	387	347	4735	4643	472	1667	1132
905	1.885	307.582	w/o MS2:Reduced Glutathione	[M+H]+		0.1	FALSE	null	307.585	C10H17N3O6S	Peptides	RWSXRVCMGQZWBV-WDSKDSINSA-N	C(CC(=O)NC(CS)C(=O)NCC(=O)O)C(C(=O)O)N	530	TRUE	TRUE	FALSE		FALSE	FALSE	null	null	98.7	null	null	null	null	343.12	KO2_3	307.58176:13995 308.58511:1509 309.58847:1227		4712	12608	14248	17164	10399	16997	6079	7246	26983	13995
906	2.786	308.087	Glutathione (reduced)	[M+H]+	adduct linked to 802_[M+H-H2O]+; found in higher mz's MsMs_2372	1	TRUE	8.665	308.092	C10H17N3O6S	Peptides	RWSXRVCMGQZWBV-WDSKDSINSA-N	O=C(O)CN=C(O)C(N=C(O)CCC(N)C(=O)O)CS	430	TRUE	TRUE	TRUE		FALSE	FALSE	null	null	97.2	99.8	97.9	96.9	95.8	2436.36	KO2_3	308.08673:395410 309.09008:74943 310.09344:42544	56.05057:344 58.99645:3558 70.02396:42 73.01157:104 75.79102:148 76.02221:44944 78.32603:21 80.04932:167 83.05872:146 83.78454:103 83.79229:260 84.04443:22813 86.98905:836 88.0229:328 88.0388:65 102.05156:492 112.04524:21 114.03969:287 116.00459:147 116.01524:21740 124.01633:125 129.05406:42 129.06528:230 130.04852:16078 133.03693:104 141.05009:440 142.03079:10177 144.00745:25666 145.06465:191 14…	196574	273424	216370	231332	190227	261420	269604	293381	269267	395410
907	1.747	308.089	Glutathione (reduced)	[M+H]+		1	TRUE	8.665	308.092	C10H17N3O6S	Peptides	RWSXRVCMGQZWBV-WDSKDSINSA-N	O=C(O)CN=C(O)C(N=C(O)CCC(N)C(=O)O)CS	430	TRUE	TRUE	TRUE		FALSE	FALSE	null	null	97.6	99.8	96.3	95.9	100	12121.4	WT_2	308.0892:825457 309.09255:229587 310.09591:82255	56.04649:111 56.05283:423 57.98619:106 58.99118:129 58.9966:9296 73.01051:167 75.79484:143 76.02235:60672 77.05469:130 80.04567:195 83.05886:347 83.78855:203 84.04457:45351 85.02568:130 86.98918:1882 88.02303:593 98.00317:104 99.05256:84 100.02:84 102.05596:752 112.03638:63 114.03678:679 115.65682:136 115.66896:120 116.01534:48650 122.02038:99 124.018:295 129.06377:430 129.65134:208 130.04861:388…	807560	1817415	1256308	856107	825457	922060	815244	737399	1138863	1131194
908	14.129	308.288	Unknown	[M+H]+	similar chromatogram in higher mz_2150	0.2	FALSE	null	null	null	null	null	null	999	FALSE	FALSE	FALSE		FALSE	FALSE	null	null	null	null	null	null	null	533.02	WT_3	308.28818:10534 309.29153:8318 310.29489:3234		63	99	132	238	404	1334	854	10534	3659	171
909	14.81	308.29	Unknown	[M+H]+		0.3	FALSE	null	null	null	null	null	null	999	FALSE	FALSE	FALSE		FALSE	FALSE	null	null	null	null	null	null	null	284.08	KO2_3	308.28989:5659 309.29324:2051 310.2966:12300		389	313	546	708	276	2732	3204	572	1251	5659
910	1.774	308.543	Unknown	[M+H]+		0.3	FALSE	null	null	null	null	null	null	999	FALSE	FALSE	FALSE		FALSE	FALSE	null	null	null	null	null	null	null	157.55	KO2_3	308.54263:2729 309.54598:307 310.54934:614		770	1929	2143	1546	1086	2259	1658	1494	2571	2729
911	3.09	308.585	Unknown	[M+H]+		0.3	FALSE	null	null	null	null	null	null	999	FALSE	FALSE	FALSE		FALSE	FALSE	null	null	null	null	null	null	null	164.72	KO1_3	308.58536:3768 309.58871:83 310.59207:83		689	958	1808	1704	1114	1975	879	602	3768	1918
912	1.794	308.595	Unknown	[M+H]+	ion correlated with 1332	0.1	FALSE	null	null	null	null	null	null	999	FALSE	FALSE	FALSE		FALSE	FALSE	null	null	null	null	null	null	null	73.76	WT_3	308.595:1018 309.59835:446 310.60171:0		516	754	1393	1473	570	1394	504	1018	2200	1121
913	1.79	308.835	Unknown	[M+H]+		0.2	FALSE	null	null	null	null	null	null	999	FALSE	FALSE	FALSE		FALSE	FALSE	null	null	null	null	null	null	null	54.67	KO2_3	308.83527:1236 309.83862:0 310.84198:0		202	567	621	745	358	740	427	443	1115	1236
914	1.761	309.091	w/o MS2:Alprazolam	[M+H]+		0.1	FALSE	1.244	309.091	C17H13ClN4	1,2,4-triazolo[4,3-a][1,4]benzodiazepines	VREFGVBLTWBCJP-UHFFFAOYSA-N	ClC=1C=CC2=C(C1)C(=NCC3=NN=C(N32)C)C=4C=CC=CC4	530	TRUE	TRUE	FALSE		FALSE	FALSE	null	null	99.9	100	null	null	null	3143.64	WT_3	309.09131:155288 310.09466:76552 311.09802:7540		103183	247168	186227	127974	159760	309438	147336	155288	196844	205198
915	14.022	309.115	w/o MS2:methyl 2-ethyl-4-[(3R,4R,5S)-5-hydroxy-4,5-dimethyl-2-oxooxolan-3-yl]-2-methyl-3-oxobutanoate	[M+H]+	ion correlated with 386	0.1	FALSE	null	309.112	C14H22O6	Annonaceous acetogenins	VOYCJQSSBDMXNQ-YZGKFDMESA-N	O=C1OC(O)(C)C(C)C1CC(=O)C(C(=O)OC)(C)CC	530	TRUE	TRUE	FALSE		FALSE	FALSE	null	null	98.8	null	null	null	null	69.41	KO1_2	309.11539:2704 310.11874:988 311.1221:0		521	472	498	157	487	2704	307	104	59	60
916	13.219	309.121	w/o MS2:h_65_epitrenbolone	[M+H]+	ion correlated with 385	0.4	FALSE	null	309.125	C18H22O2	Estrogens and derivatives	MEHHPFQKXOUFFV-HIEASXQVSA-N	C[C@@]12C(CC[C@H]2O)C3CCC4=CC(CCC4=C3C=C1)=O	530	TRUE	TRUE	FALSE		FALSE	FALSE	null	null	98	null	null	null	null	67.06	KO2_2	309.12094:5249 310.12429:1184 311.12765:1119		32	39	22	39	27	96	5249	2695	3490	4681
917	1.305	309.2	w/o MS2:hexadecanedioic acid	[M+H]+		0.3	FALSE	8.49	309.2	C16H30O4	Long-chain fatty acids	QQHJDPROMQRDLA-UHFFFAOYSA-N	O=C(O)CCCCCCCCCCCCCCC(=O)O	530	TRUE	TRUE	FALSE		FALSE	FALSE	null	null	100	99.7	null	null	null	56.16	WT_3	309.20044:2670 310.20379:512 311.20715:65		2706	2396	2507	2484	2613	2369	2449	2670	2246	2184
918	14.553	309.203	w/o MS2:hexadecanedioic acid	[M+H]+		0.1	FALSE	8.49	309.2	C16H30O4	Long-chain fatty acids	QQHJDPROMQRDLA-UHFFFAOYSA-N	O=C(O)CCCCCCCCCCCCCCC(=O)O	530	TRUE	TRUE	FALSE		FALSE	FALSE	null	null	98.9	99.8	null	null	null	50.04	KO2_2	309.203:3546 310.20635:1026 311.20971:1026		2916	1916	2238	2400	705	1030	3546	582	705	513
919	13.768	309.23	w/o MS2:h_88_stanozolol_4b_oh	[M+H]+	ion correlated with 1164; ion correlated with 1931; ion correlated with 620	0.1	FALSE	null	309.233	C21H32N2O2	Estrane steroids	OCUSYXNRARMJHS-JQPLYGKBSA-N	C[C@](O)(CC1)[C@@]2(C)[C@@H]1[C@H](CC[C@@H]3[C@]4(C)CC5=CNN=C5C3O)[C@@H]4CC2	530	TRUE	TRUE	FALSE		FALSE	FALSE	null	null	99	null	null	null	null	89.28	KO2_2	309.23019:6038 310.23354:1957 311.2369:2202		172	236	163	142	163	553	6038	1216	531	812
920	14.673	309.235	w/o MS2:h_88_stanozolol_4b_oh	[M+H]+		0.2	FALSE	null	309.233	C21H32N2O2	Estrane steroids	OCUSYXNRARMJHS-JQPLYGKBSA-N	C[C@](O)(CC1)[C@@]2(C)[C@@H]1[C@H](CC[C@@H]3[C@]4(C)CC5=CNN=C5C3O)[C@@H]4CC2	530	TRUE	TRUE	FALSE		FALSE	FALSE	null	null	99.6	null	null	null	null	81.42	KO1_2	309.23471:4630 310.23806:784 311.24142:3248		2822	2195	3633	3072	2275	4630	1581	4010	4829	4336
921	14.947	309.267	w/o MS2:2'-Deoxyuridine-5'-monophosphate disodium salt	[M+H]+		0.1	FALSE	null	309.26	C9H13N2O8P	Pyrimidine 2'-deoxyribonucleoside monophosphates	JSRLJPSBLDHEIO-SHYZEUOFSA-N	C1C(C(OC1N2C=CC(=O)NC2=O)COP(=O)(O)O)O	530	TRUE	TRUE	FALSE		FALSE	FALSE	null	null	93.7	null	null	null	null	79.77	WT_3	309.26721:5125 310.27056:3077 311.27392:3418		1524	2078	2389	600	2241	1735	1823	5125	1047	812
922	14.172	309.277	w/o MS2:sclareol	[M+H]+	ion correlated with 2719; ion correlated with 2680; ion correlated with 2562	0.2	FALSE	null	309.279	C20H36O2	Diterpenoids	XVULBTBTFGYVRC-UHFFFAOYSA-N	OC(C=C)(C)CCC1C(O)(C)CCC2C(C)(C)CCCC12C	530	TRUE	TRUE	FALSE		FALSE	FALSE	null	null	99.8	null	null	null	null	171.78	KO2_3	309.2774:9646 310.28075:6662 311.28411:3440		256	237	335	275	620	1024	1968	1388	6344	9646
923	13.865	309.342	Unknown	[M+H]+	ion correlated with 2618	0.1	FALSE	null	null	null	null	null	null	999	FALSE	FALSE	FALSE		FALSE	FALSE	null	null	null	null	null	null	null	192.22	KO1_3	309.34213:2615 310.34548:18581 311.34884:18055		16	27	11	16	15	101	39	86	2615	889
924	2.758	310.082	w/o MS2:PILOCARPINE NITRATE	[M+H]+	ion correlated with 299	0.1	FALSE	null	310.08	C11H17N3O5	Gamma butyrolactones	FQTIRVOROACNDP-GNAZCLTHSA-O	O=C1OCC(CC2=C[NH+]=CN2C)C1CC.O=N(=O)[O-]	530	TRUE	TRUE	FALSE		FALSE	FALSE	null	null	99.6	null	null	null	null	610.29	KO2_3	310.08188:36081 311.08523:4153 312.08859:659		16572	23008	19684	17255	19047	18088	23925	25891	26512	36081
925	14.255	310.177	w/o MS2:Isopropalin	[M+H]+	similar chromatogram in higher mz_2300; adduct linked to 1033_[M+NH4]+	0.1	FALSE	20.366	310.176	C15H23N3O4	Dinitroanilines	NEKOXWSIMFDGMA-UHFFFAOYSA-N	CCCN(CCC)C1=C(C=C(C=C1[N+]([O-])=O)C(C)C)[N+]([O-])=O	530	TRUE	TRUE	FALSE		FALSE	FALSE	null	null	99.9	99.8	null	null	null	29.73	WT_3	310.17676:1057 311.18011:0 312.18347:0		232	212	121	213	199	316	86	1057	108	128
926	14.34	310.296	Unknown	[M+H]+	similar chromatogram in higher mz_1014	0.6	TRUE	null	null	null	null	null	null	999	FALSE	FALSE	FALSE		FALSE	FALSE	null	null	null	null	null	null	null	3118.09	WT_2	310.3063:45167 311.30965:10556 312.31301:3676	55.05517:170 57.06946:238 67.0512:63 67.05466:63 69.07034:331 71.08611:167 72.04614:42 79.05587:85 81.07028:216 83.07788:88 83.0856:435 85.09961:84 86.09733:42 93.06838:84 95.08085:125 97.06339:125 97.10094:396 100.06918:63 100.07342:125 107.08561:104 109.10048:167 111.0761:146 111.11329:84 114.09237:125 121.09116:42 121.09892:146 123.11095:63 125.09534:84 125.14113:63 128.10489:104 135.11581:209…	40845	458	162	1415	45167	48756	69400	94043	111211	603
927	13.744	310.306	Unknown	[M+NH4]+	adduct linked to 734_[M+H-H2O]+	0.3	TRUE	null	null	null	null	null	null	999	FALSE	FALSE	FALSE		FALSE	FALSE	null	null	null	null	null	null	null	11034.8	WT_3	310.30582:71660 311.30917:13182 312.31253:1670	55.05405:209 57.07152:306 58.06859:42 67.05458:146 69.07025:551 71.05032:43 71.08602:215 72.07841:84 79.05327:63 81.06892:274 83.08679:349 85.09821:146 86.05925:146 91.05444:21 93.07236:84 95.08212:244 97.06049:104 97.10083:453 100.07049:125 102.10982:21 107.08696:104 109.10036:125 111.07152:42 111.07896:146 111.11615:237 114.08923:146 121.09879:251 123.11239:84 125.09521:125 125.12521:63 128.104…	18	95	37	69	47	141	666	71660	497753	158643
928	14.849	310.308	Unknown	[M+NH4]+	adduct linked to 825_[M+H]+; similar chromatogram in higher mz_2434	0.5	TRUE	null	null	null	null	null	null	999	FALSE	FALSE	FALSE		FALSE	FALSE	null	null	null	null	null	null	null	5265.23	KO2_2	310.30597:71031 311.30932:14692 312.31268:2734	55.05651:285 57.0335:42 57.07189:589 58.07003:21 67.05496:167 69.07181:827 71.0507:85 71.08402:240 72.04764:63 72.08239:84 79.05742:146 81.07058:262 83.08461:1060 85.1012:170 86.05702:167 91.04675:42 93.06322:63 93.06867:210 95.07838:86 95.08389:417 97.06228:104 97.09844:593 100.07794:194 105.06955:42 107.08005:148 109.09781:221 110.10116:43 111.07637:320 114.08811:255 114.26307:21 121.09918:300 …	1218	67068	1152	739	2279	1338	71031	198166	48014	233208
929	13.673	311.242	w/o MS2:4,4'-Methylenebis(2,6-diethylaniline)	[M+H]+		0.1	FALSE	16.99	311.248	C21H30N2	Diphenylmethanes	NWIVYGKSHSJHEF-UHFFFAOYSA-N	CCC1=CC(CC2=CC(CC)=C(N)C(CC)=C2)=CC(CC)=C1N	530	TRUE	TRUE	FALSE		FALSE	FALSE	null	null	94.6	99.9	null	null	null	71.9	KO1_3	311.24155:3773 312.2449:1172 313.24826:3222		117	8	8	24	28	628	1853	3450	3773	1859
930	1.65	311.982	Unknown	[M+H]+		0.1	FALSE	null	null	null	null	null	null	999	FALSE	FALSE	FALSE		FALSE	FALSE	null	null	null	null	null	null	null	62.49	KO1_3	311.98157:1486 312.98492:0 313.98828:504		1191	1065	1169	316	1100	977	454	1192	1486	536
931	14.111	312.021	w/o MS2:4`-Hydroxy Diclofenac	[M+H]+	ion correlated with 738	0.1	FALSE	10	312.019	C14H11Cl2NO3	Dichlorobenzenes	KGVXVPRLBMWZLG-UHFFFAOYSA-N	C1=CC=C(C(=C1)CC(=O)O)NC2=C(C=C(C=C2Cl)O)Cl	530	TRUE	TRUE	FALSE		FALSE	FALSE	null	null	99.3	99.9	null	null	null	42.66	KO2_2	312.0213:1214 313.02465:1721 314.02801:246		110	42	74	70	36	339	1214	449	57	107
932	1.777	312.059	w/o MS2:Prothioconazole-desthio	[M+H]+		0.3	FALSE	11.903	312.067	C14H15Cl2N3O	Chlorobenzenes	HHUQPWODPBDTLI-UHFFFAOYSA-N	OC(Cc1ccccc1Cl)(Cn1cncn1)C1(Cl)CC1	530	TRUE	TRUE	FALSE		FALSE	FALSE	null	null	93	99.5	null	null	null	92.63	WT_3	312.05887:2989 313.06222:3075 314.06558:1368		602	1914	1329	3176	1641	2089	2941	2989	1882	2479
933	1.841	312.094	w/o MS2:8-Oxoerythraline	[M+H]+		0.1	FALSE	null	312.1	C18H17NO4	Erythrinanes	RNCIERMYMLFYAO-UHFFFAOYSA-N	COC(C=CC1=C2)CC31C4=CC5=C(OCO5)C=C4CCN3C2=O	530	TRUE	TRUE	FALSE		FALSE	FALSE	null	null	95.3	null	null	null	null	99.09	KO1_2	312.09381:2123 313.09716:0 314.10052:0		537	2361	1105	1463	1185	2123	1301	2170	2728	1343
934	13.979	312.316	Unknown	[M+H]+	ion correlated with 1750; similar chromatogram in higher mz_949	0.1	FALSE	null	null	null	null	null	null	999	FALSE	FALSE	FALSE		FALSE	FALSE	null	null	null	null	null	null	null	1309.53	KO1_3	312.31595:22373 313.3193:4800 314.32266:9300		73	78	40	45	798	1307	2196	1280	22373	7160
935	14.674	312.323	Unknown	[M+H]+		0.4	TRUE	null	null	null	null	null	null	999	FALSE	FALSE	FALSE		FALSE	FALSE	null	null	null	null	null	null	null	1441.94	KO2_3	312.32291:62513 313.32626:17767 314.32962:1708	55.05661:63 57.07093:302 71.04961:42 71.08412:84 74.06366:104 81.06813:42 83.08727:63 85.09479:63 85.1:63 86.09509:64 88.07348:419 95.0826:63 97.09853:63 100.07803:84 102.0889:279 116.10369:167 125.09566:63 130.11317:63 130.11961:125 144.13647:84 150.98242:21 158.15401:84 172.16936:63 186.18594:63 196.92558:21 200.1974:104 214.20863:42 311.3847:95 312.32193:13691	1477	361	5681	571	2810	4153	12190	18526	13503	62513
936	1.474	312.777	Unknown	[M+H]+		0.4	FALSE	null	null	null	null	null	null	999	FALSE	FALSE	FALSE		FALSE	FALSE	null	null	null	null	null	null	null	209	KO2_2	312.77682:2252 313.78017:0 314.78353:4305		367	818	703	1765	1227	1305	2252	1579	998	1228
937	1.407	312.854	Unknown	[M+H]+		0.4	FALSE	null	null	null	null	null	null	999	FALSE	FALSE	FALSE		FALSE	FALSE	null	null	null	null	null	null	null	98.18	KO2_2	312.85419:1993 313.85754:34 314.8609:1433		2620	1269	1487	2780	2726	1364	1993	1838	1370	922
[truncated: 2,224 more rows]
